# Supplementary material for: AI-driven analysis by identifying risk factors of VL relapse in HIV co-infected patients
Source: Sci Rep. 2025 Jul 1;15:21067. doi: 10.1038/s41598-025-07406-7 (PMC12215746; doi:10.1038/s41598-025-07406-7)
Supplement: Supplementary file 1 — Supplementary Information 1. [file 41598_2025_7406_MOESM1_ESM.xlsx]

## Sheet: Sheet1
Plaquetas1	Ht1	Pn	heartDisease	lung disease	liver disease	Renal Disease	Diabetes	CNS	LinfomaLeucemia	HIV	solid malignancy	Hb1	Leucx100	NeutroCount1	Cr1	AST1	ALT1	Hemorragias1	school9years	NonWhite	alkaline phosphotase	gGT1	gGlobulina1	Albumina1	DeltaHB	DeltaHT	DeltaLeu100	DeltaNeu100	DeltaPlaq1000	Anfo	AnfoLipossmal	Adenomegaly	Splenomegaly	Ictericia1	Edema1	from0_4	from5_9	from10_19	from60_plus	Relapse event	Recidivou
242400	36.9	0	0	0	0	0	0	0	0	0	0	12	0.3627	16.394	0.7	13	7	0	1	1	257	59			0	0	35.9073	16.2301	0	0	1	0	1	0	0	0	0	0	0	0
92300	19.1	0	0	0	0	0	0	0	0	0	0	5.8	0.431	10.0423	0.2	55	16	0	0	0					5.6	17.5	76.739	17.7258	144.7	0	1	0	1	0	0	1	0	0	0	0
43000	21.3	0	0	0	0	0	0	0	0	1	0	7.1	5	280	0.9	14	11	0	1	0	168	60	1.95	2.23	0.6	1.7	2	0.938	14	0	1	0	1	0	1	0	0	0	0	1	1M
100000	22.2	0	0	0	0	0	0	0	0	0	0	7.4	6	147.6	0.6	149	97	0	1	1					1.3	4.2	22	11.824	113	0	1	0	1	1	0	0	0	1	0	0
3000	26.4	0	0	0	0	0	0	0	0	1	0	8.7	6.5	650	1.1	472	178	0	0	0	226	305	3.43	1.25	0.2	2.2	7.2	1.8022	40	1	1	0	0	0	0	0	0	0	0	0
79000	24.3	0	0	0	0	0	0	0	0	0	0	8.1	6.5	283.4	1	46	33	0	1	0	255	105		1.3	-1.1	-3.4	42.6	32.4689	19	0	1	0	1	0	0	0	0	0	0	0
41000	21.7	0	0	0	0	0	0	0	0	1	0	6.7	7.3	410.26	1	45.4	20.2	0	1	0					-0.6	-1.9	2.2	2.3954	0	0	1	0	1	0	0	0	0	0	0	1	4M
94870	20.4	0	0	0	0	0	0	0	0	1	0	6.9	7.92	498.96	1.3	37.1	19	1	0	0	87	46	7.5	2.3	1.7	3.8	3.12	0.44208	31.43	0	1	1	0	0	0	0	0	0	0	0
28170	27.7	0	0	0	0	0	0	0	0	0	0	8.9	7.97	797	0.7	258.3	52.9	0	0	0	193	134	3.6	1.8	0.2	0.5	18.71	7.39768	39.81	0	1	0	0	1	0	0	0	0	0	0
41000	29.4	0	0	0	0	0	0	0	0	1	0	10.2	8	504.8	0.7	10	4	0	0	0					-1.9	-5	6	3.492	38	0	1	0	1	0	0	0	0	0	0	0
127000	24.9	0	0	0	0	0	0	1	0	0	0	8.2	8	320	1.1	32	24	0	0	0	799	70	4.1	2.8	3	8.1	47	25.18	144	0	1	0	1	0	0	0	0	0	0	0
128000	27.1	0	0	0	0	0	0	0	0	0	1	9.2	8	629.6	1.5	53	67	0	1	0	80	38	2.5	2.7	2	5.8	7.6	2.3776	-15	0	1	0	0	0	0	0	0	0	1	0
43000	29.5	0	0	0	0	0	0	0	0	0	0	9.8	8.5	409.7	0.8	73	44	0	1	1	295	263	5.1	1.3	0	0.4	16.9	6.5964	144	1	1	0	1	0	0	0	0	0	0	0
32000	26.8	0	1	0	0	0	0	0	0	0	0	8.6	8.6	586.52	0.7	63.3	2.4	0	0	0	290	478		2.4	5	16.2	46.5	29.3988	250	0	1	0	1	0	0	0	0	0	0	0
10000	16.8	0	0	0	0	0	0	0	0	1	0	5.9	8.9	561.59	0.6	49.5	47	0	1	0					5.5	16.5	2.1	1.2481	-7	0	1	0	1	0	0	0	0	0	0	0
50000	22.5	0	0	0	0	0	0	0	0	0	0	7.3	9	360	1	68	44	0	1	0	227	57	4.6	3.1	0.7	1.5	6	1.515	46	0	1	0	1	0	0	0	0	1	0	0
61000	21.7	0	0	0	0	0	0	0	0	0	0	7.1	9	306	0.6	844	277	0	0	1	1161	151	4.8	1.7	1.2	3	7	0.236	10	0	1	0	1	0	0	0	1	0	0	0
75000	28.8	0	0	0	0	0	0	0	0	1	0	9.8	9	430.2	3	26	17	0	0	0	427	133	4.5	1.9	-1.8	-4.1	-4	-2.232	-38	0	1	0	1	0	0	0	0	0	0	0
78000	22.2	0	0	0	0	0	0	0	0	0	0	7.4	9	528.3	1.2	82	30	1	0	1		24	75.6	16.6	-0.5	-1.9	11	4.177	4	0	1	0	1	0	0	0	0	0	0	0
89000	18.5	0	0	0	0	0	0	0	0	0	0	6	9	399.6	0.6	44	11	0	0	1	202	19			4.9	11.8	11	1.964	53	0	0	0	1	0	0	0	0	1	0	0
196000	21.8	0	0	0	0	0	0	0	0	0	0	7.2	9	234	0.4	40	269	0	0	0	846	192	3.9	2.9	2.7	7.3	50	14.77	384	0	1	0	1	1	0	0	1	0	0	0
62000	15	0	0	0	0	0	0	0	0	0	0	4.9	9.1	449.54	4.5	69	48	0	0	1	452	116	3.67	1.91	4.9	14.5	21.6	9.2889	181	0	1	0	0	0	0	0	0	0	0	0
62000	15	0	0	0	0	1	0	1	0	0	0	4.9	9.1	449.54	4.5	69	48	0	1	1	452	116	3.67	1.91	3.8	12.2	12.3	5.9692	1	0	1	0	1	1	0	0	0	0	0	0
52420	22.8	0	0	0	0	0	0	0	0	0	0	7.3	9.27	553.419	0.7	39	19	0	0	0	209	49			2.3	10.6	18.53	5.11321	48.58	0	0	0	0	0	0	0	0	0	0	0
52420	22.8	0	0	0	0	0	0	0	0	0	0	7.3	9.27	553.419	0.7	39	19	0	0	0	209	49			0.9	3.9	2.26	-1.38339	32.48	0	0	0	0	0	0	0	0	0	0	0
123	22.7	0	0	0	0	0	0	0	0	0	0	7.1	9.7	291	0.8	30	15	0	1	0	123	53	5.3	1.9	1.9	5.1	21.3	7.227	144.877	0	1	0	1	0	1	0	0	0	0	0
16000	34.8	0	0	0	0	0	0	0	0	1	0	11	9.7	540.29	1.1	241	114	0	0	0	494	440			-1.5	-6	95.4	70.2691	99	0	1	0	1	1	0	0	0	0	0	0
91140	30.5	0	0	0	0	0	0	0	0	1	0	9.9	9.75	620.1	1	61	37	0	0	1	240	121			-1.5	-5	8.48	6.14071	30.26	0	1	0	0	0	0	0	0	0	0	0
30000	17.6	0	0	0	0	0	0	0	0	0	0	5.2	9.9	360.36	0.5	67	20	0	0	0					4.9	15	25.7	9.5684	41	0	1	0	1	0	0	1	0	0	0	0
16000	26.8	0	0	0	0	0	0	0	0	1	0	9.4	10	440	7.1	97	44	0	0	0	93	191	4.3	1.6	-2.1	-6.7	32	3.622	-10	0	1	0	1	0	0	0	0	0	0	0
19000	23.6	0	0	0	0	1	0	0	0	0	0	7.9	10	650	7.6	21	35	0	1	0	139	77	2	3.1	1.3	3.1	5	3.4	-5	0	1	0	1	0	0	0	0	0	0	0
25000	31	0	0	0	0	0	0	1	0	0	0	10.3	10	500	1.2	64	40	0	0	0	196	77	4.8	2.4	0.3	1.8	4	1.86	56	0	1	0	0	0	0	0	0	0	0	0
29000	25.5	0	0	0	0	0	0	0	1	1	0	8.6	10	800	0.6	165	69	0	1	0	1482	382	1.21	3.04	0.1	0.2	52	44.08	63	0	1	0	0	0	0	0	0	0	0	0
59000	30.4	0	0	0	0	1	0	0	0	1	0	9.7	10	710	1.8	259.4	71	0	1	0	394	754			0.8	2.8	160	105.1	135	0	1	0	0	0	0	0	0	0	0	0
70000	31.8	0	0	0	0	0	0	0	0	0	0	9.9	10	380	1	138.7	64.1	0	0	1	130	120		3.3	-0.2	0	14.3	5.7256	77	0	1	0	0	0	0	0	0	0	0	0
207000	24.8	0	0	0	0	0	0	0	0	0	0	8.4	10	660	0.8	65	25	0	0	1	95	39	7.3	2.3	3.5	10.4	32	13.182	126	0	1	0	1	0	0	0	0	0	0	0
106990	12.2	0	0	0	0	0	0	0	0	0	0	4	10.27	345.072	1.3	32.8	15	0	0	1					3.4	11.1	18.87	7.59334	183.91	0	0	0	1	0	0	0	0	1	0	0
18000	27.4	0	0	0	0	0	0	0	0	0	0	9	10.5	735	1.1	24	18	0	0	0	65	31	7.9	1.3	-0.9	-1.6	21.2	15.8861	35	0	1	0	1	0	0	0	0	0	1	1	5M
57000	25.3	0	0	0	0	0	0	0	0	0	0	8.5	10.5	489.3	1	244	120	0	0	0	401	199	6.8	1.8	-0.6	-0.4	82.5	12.126	50	0	0	0	1	0	0	0	0	0	0	0
44400	26.5	0	0	0	0	0	0	0	0	0	0	9	10.62	219.834	0.8	108	71	0	0	1	210	121	4.9	1.9	0.7	3.2	12.08	2.93186	128.6	1	1	0	1	0	0	0	0	0	0	0
3000	25.9	0	0	0	1	1	0	0	0	1	0	8.2	10.9	530.83	3.1	152	77	0	0	0	245	238	3.6	1.4	-0.6	-3.4	0.2	0.6968	17	0	1	0	0	1	0	0	0	0	0	0
56000	22.9	0	0	0	0	0	0	0	0	0	0	7	10.9	470.88	0.6	39	21	0	0	0					2.6	7.2	7.3	3.6086	-3	0	1	0	1	0	0	0	1	0	0	0
58000	42.3	0	0	0	0	0	0	0	0	0	0	14.7	11	550	0.8	176	146	0	1	0	131	38	3.1	4	-0.5	-1.7	12	3.24	26	0	0	0	1	0	0	0	0	0	0	0
64000	20	0	0	0	0	0	0	0	0	0	0	6.5	11	440	0.9	30	17	0	0	0	101	10	63.2	3.1	2	4.8	2	3.14	23	0	0	0	1	0	0	0	0	0	0	0
65000	23	0	0	0	0	0	0	0	0	0	0	7.4	11	451	0.9	62	25	0	1	0	586	25	9.4	1.4	2.2	5.2	3	1.23	4	0	0	0	1	0	0	0	0	0	0	0
83000	27.7	0	0	0	0	0	1	0	0	0	0	9.9	11	605	0.6	62	58	0	0	0			3.1	2.9	0	0	0	0	0	0	1	0	1	0	0	0	0	0	1	0
83000	27.7	0	0	0	0	0	1	0	0	0	0	9.9	11	363	0.66	62	57	0	0	0					0	0	0	0	0	0	1	0	1	0	0	0	0	0	1	0
105000	21.6	0	0	0	0	0	0	0	0	0	0	7.2	11	638	0.9	28	14	0	1	1	571	66	2.4	2.9	1.8	4.9	0	-0.396	-8	0	0	0	1	0	0	0	0	0	0	0
134000	23.1	0	0	0	0	0	0	0	0	0	0	7.9	11	825	0.7	111	86	0	0	0	494	148	2.9	2.6	2.4	6.8	5	0.39	-36	0	1	0	1	1	0	0	0	0	1	0
142000	25.9	0	0	0	0	0	0	0	0	1	0	8.8	11	330	0.8	553	538	0	0	1	671	204	2.8	2.3	-1.8	-5.5	4	1.215	22	0	1	0	1	0	0	0	0	0	0	0
218000	21.1	0	0	0	0	0	0	0	0	0	0	6.7	11	623.7	1.1	73	54	0	0	1	496	63	4.9	2.6	6.1	17.2	19	11.763	50	0	1	0	1	0	0	0	0	0	0	0
88000	19.6	0	0	0	0	0	0	0	0	1	0	6.5	11.02	511.328	0.9	45	28	0	0	0					1.2	4.6	-0.82	-0.71708	-37	0	1	0	1	0	0	0	0	0	0	1	3M
44430	19.7	0	0	1	0	0	0	0	0	0	0	6	11.13	495.285	0.7	50	21	0	0	0					2.9	9.2	23.51	11.4665	129.07	0	0	0	1	0	0	0	0	1	0	0
130000	24.7	0	0	0	0	0	0	0	0	0	0	7.7	11.2	436.8	0.6	78	60	0	1	0	251	226		2.2	2.9	7.6	13.3	8.617	45	0	0	0	1	0	0	0	0	1	0	0
85000	28.5	0	0	0	0	0	0	0	0	0	0	9	11.6	359.6	1	24	28	0	0	0	84	29			1.3	3.1	12.9	5.959	343	0	0	0	1	0	0	0	0	0	0	0
31000	23.7	0	0	0	0	0	0	0	0	0	0	8.8	11.7	999.18	0.6	96	47	0	1	0	179	201	2.7	1.6	0.3	5.2	13.4	5.2188	223	0	1	0	0	0	0	0	0	0	1	1	7M
105900	22.8	0	0	0	0	0	0	0	0	1	0	7.69	11.8	628.94	0.5	19.4	10.6	0	0	0			6.5	2.9	1.11	4.1	18.55	11.435	88	0	1	0	1	0	0	0	0	0	0	0
61770	25.8	0	0	0	0	0	0	0	0	0	0	8.3	11.87	640.98	0.9	27	23	0	0	0	175	54		2.5	1	2.2	10.13	3.2702	-20.37	0	1	0	1	0	0	0	0	0	0	0
52000	27	0	0	0	0	0	0	0	0	0	0	8.6	12	693.6	0.9	305	362	0	0	0	446	124	6.1	2.6	1	1.6	20	5.736	128	1	1	0	1	1	0	0	0	0	0	0
60000	27.7	0	0	0	0	0	0	0	0	0	0	9.2	12	604.8	0.9	527	336	0	1	0	218	444			-0.8	-2.5	11	0.553	148	0	0	0	1	0	0	0	0	1	0	0
71000	31.5	0	0	0	0	0	0	0	0	1	0	10.5	12	798	0.7	70	22	0	0	0	301	620			-2.1	-6.7	6	4.44	-15	0	1	0	1	0	0	0	0	0	0	0
72000	23.5	0	0	0	0	0	0	0	0	0	0	7.5	12	804	1	151	94	0	1	0					1.5	3.5	7	3.36	91	0	0	0	1	0	0	0	0	1	0	0
73000	25	0	0	0	0	0	0	0	0	0	0	8.6	12	518.4	0.7	106	28	0	0	0			5.2	3.2	2.7	7.7	63	35.166	245	0	0	0	1	0	0	0	0	1	0	0
75000	19.9	0	0	0	0	0	0	0	0	0	0	6.8	12	624	0.65	245	174	0	0	1					4.9	15.4	39	9.57	202	1	0	0	1	0	0	0	0	0	0	0
87000	22.4	0	0	0	0	0	0	0	0	0	0	7.4	12	420	0.8	34	19	0	1	0	171	30	14.6	3.1	-0.4	-1.1	2	0	-26	0	0	0	1	0	0	0	0	0	0	0
101000	25.4	0	0	0	0	0	0	0	0	1	0	8	12	920.4	0.7	22	14	0	1	0	61				1.7	3.8	1.7	-3.998	0	0	1	0	0	0	0	0	0	0	0	1	12M
116000	18.9	0	0	0	0	0	0	0	0	0	0	6.3	12	564	0.6	59	21	0	0	1					2.3	8.6	12	4.152	72	0	1	0	1	0	0	0	1	0	0	0
134000	31.6	0	0	0	0	0	0	0	0	0	0	10.7	12	480	0.6	64	34	0	0	0					-2.2	-7	12	4.224	-44	0	1	0	1	0	0	0	0	0	1	0
140000	22.3	0	0	0	0	0	0	0	0	0	0	7.1	12	528	0.9	103	65	0	0	1	449	205	5.5	2.4	3.3	9	16	0.88	58	0	1	0	0	0	0	0	0	0	0	0
154000	28.9	0	0	0	0	0	0	0	0	1	0	9.7	12	648	0.9	150	104	0	0	1	30	107	5.2	2.1	0	1.1	28	18.24	203	0	1	0	1	0	0	0	0	0	0	0
38000	30.5	0	0	0	0	0	0	0	0	1	0	10.4	12.1	820.38	1.1	88	53	0	0	0	566	326			-0.1	-0.8	7.6	2.9661	45	0	1	0	1	0	0	0	0	0	0	1	11M
21000	23.6	0	0	0	0	0	0	0	0	0	0	7.5	12.2	811.3	0.9	123	42	0	0	0	212		4	2.1	3.9	10.9	7.1	1.2861	122	0	0	0	1	0	0	0	0	0	0	0
34000	10.7	0	0	0	0	0	0	0	0	1	0	3.3	12.2	390.4	0.9	25	7	1	0	0	204	96		1.5	6.2	18.2	0.2	1.6016	26	0	1	0	1	0	0	0	0	0	0	1	5M
96000	18.6	1	0	0	0	0	0	0	0	0	0	5.4	12.2	317.2	0.4	91	132	0	0	1					3.2	8.6	7.6	0.8276	-42	0	1	0	1	0	0	1	0	0	0	1	4M
30000	19.7	0	0	0	0	0	0	0	0	0	0	5.2	12.5	140	0.4	27.1	5.7	0	0	0		13	4	1.8	3.1	13.2	21.8	6.489	28	0	1	0	1	0	0	1	0	0	0	0
69810	32.5	0	0	0	0	0	0	0	0	0	0	10.8	12.54	655.842	0.9	36.9	16.5	0	0	1			2.7	3.5	1	4.2	20.73	13.3703	85.49	0	0	0	0	0	0	0	0	1	0	0
35440	24.5	0	0	0	0	0	0	0	0	1	0	8.1	12.62	692.838	0.8	63.65	83	0	1	0					0	0.4	6.98	0.14722	15.29	0	1	0	0	0	0	0	0	0	0	0
68000	17.6	0	0	0	0	1	0	0	0	1	0	6.1	12.62	990.67	2.5	146	121	0	0	0	434	459	4.4	2.2	1.5	4.9	-1.52	-3.9016	-48	1	1	0	1	0	0	0	0	0	0	0
31260	9.39	0	0	0	0	0	0	0	0	0	0	2.9	12.75	325.125	0.4	632	77	0	0	1	391	40		1.6	0	0.51	0	0	0	0	1	0	1	0	0	1	0	0	0	0
151000	24.9	0	0	1	0	0	0	0	0	0	0	8.6	12.8	256	1.3	34	38	0	0	0	100	29		2.6	-0.3	-0.7	1.4	0.8906	-58	0	0	0	1	0	0	0	0	0	0	0
12000	31.8	0	0	0	0	0	0	0	0	0	0	10.4	13	156	1.5	67	18	1	0	1	610	149	7.8	1.9	-4.3	-13.6	75	57.752	32	0	1	0	0	0	0	0	0	0	0	0
12000	31.8	0	0	0	0	0	0	0	0	0	0	10.4	13	156	1.5	67	18	0	0	1	610	149	7.8	1.9	-5.3	-16.6	52	39.325	9	0	1	0	0	0	0	0	0	0	0	0
25000	31	0	0	1	0	0	0	0	0	0	0	10.5	13	1040	0.7	64	40	0	0	0			3.4	1.8	0.8	1.8	55	40.6	2	0	1	0	0	0	0	0	0	0	1	0
36000	20.4	0	0	0	0	0	0	0	0	0	0	7.1	13	517.4	0.76	45	85	0	0	1	207	115		20.8	1.1	3.7	12	4.951	257	0	0	0	1	0	0	0	0	0	0	0
46000	18.9	0	0	0	0	0	0	0	0	0	0	6.4	13	618.8	0.7	115	71	0	0	0			3.7	2	-0.1	0.1	17	6.022	89	0	1	0	1	1	0	0	1	0	0	0
49000	18.5	0	0	0	0	0	0	0	0	0	0	5.7	13	364	0.9	64	76	0	0	1					2.7	8.5	29	11.816	135	0	1	0	1	0	0	0	1	0	0	0
80000	27.7	0	0	0	0	0	0	0	0	1	0	9.4	13	806	0.9	288	37	0	0	1	216	56	2.4	2.8	0.5	1.4	-6	-4.56	-33	0	1	0	0	0	0	0	0	0	0	0
84000	31.1	0	0	0	0	0	0	0	0	0	0	10.5	13	624	1.2	74	37	0	0	0	167	210			3	11.5	36	19.73	51	0	1	0	1	0	0	0	0	0	1	0
118000	17	0	0	0	0	0	0	0	0	0	0	5	13	362.7	0.5	31	12	0	0	1			3.85	2.54	2.2	5.4	0	-0.377	-54	0	1	0	0	0	0	0	1	0	0	0
160000	22.4	0	0	0	0	0	0	0	0	1	0	7	13	923	0.7	380	413	0	0	0	4551	1446	3.8	3.2	1.7	4	7	-1.17	37	0	1	0	0	1	0	0	0	0	0	0
175000	17.6	0	0	0	0	0	0	0	0	0	0	5.9	13	624	0.9	50	14	0	1	0	508	75	9.2	1.8	5.6	16	15	7.816	47	0	1	0	1	0	0	0	0	0	0	0
154000	23.7	0	0	0	0	0	0	0	0	0	0	7.8	13.2	588.72	0.6	21	14	0	0	0					2	6.7	27.9	9.3198	-65	0	1	0	1	0	0	0	0	1	0	0
25050	33.7	0	0	1	0	0	1	0	0	0	0	11.2	13.31	801.262	1	102	37	0	0	0					-3.1	-7.6	11.3	3.72635	89.95	0	1	0	0	0	0	0	0	0	1	0
44060	23.5	0	0	0	0	0	0	0	0	0	0	7.4	13.43	495.567	0.6	410	88	0	0	1					1.3	3.6	8.14	1.5369	44.15	0	1	0	1	0	0	0	1	0	0	1	11M
74000	23.5	0	0	0	0	0	0	0	0	1	0	8	13.5	931.5	0.9	64	80	0	0	0					-0.6	-0.4	15.2	5.7238	129	0	1	0	0	0	0	0	0	0	0	0
16000	16	0	0	0	0	0	0	0	0	0	0	5.4	14	504	0.4	304	65	0	0	0					1.8	189	18	5.84	48	0	1	0	1	0	0	1	0	0	0	0
20000	26.4	0	0	0	0	0	0	0	0	0	0	8.9	14	756	0.6	67	82	0	1	1	256	26	5.2	2	-1.1	-2.5	10	4.44	20	0	0	0	1	0	0	0	0	0	0	0
25000	38.5	0	0	0	0	0	0	0	0	0	0	13.6	14	798	0.9	64	59	0	1	0			3.9	1.8	-3.8	-8.8	15	6.52	309	0	1	0	1	1	0	0	0	0	0	0
25000	31.5	0	0	0	0	1	0	0	0	0	0	10.2	14	725.2	7.55	50	47	0	1	0					-3	-9.4	9	6.548	40	0	1	0	1	0	0	0	0	0	0	0
30000	25.3	0	0	0	0	0	0	0	0	0	0	8.5	14	672	0.7	283	122	0	1	1	938	430	2.9	2	1.7	6.5	17	11.57	52	0	1	0	1	0	0	0	0	0	1	0
36000	34.1	0	0	0	0	0	0	0	0	0	0	10.9	14	630	0.7	32	14	0	1	1					-0.5	-2.3	19	10.2	45	0	1	0	1	0	0	0	0	0	0	0
41000	28.4	0	0	0	0	0	0	0	0	0	0	9.6	14	504	1.2	48	91	0	0	0	357	217	4.7	2.6	0.3	1.1	3	1.76	-10	0	1	0	1	0	0	0	0	0	0	0
52000	17.2	0	0	0	0	0	0	0	0	0	0	5.9	14	616	0.5	111	49	0	1	0	58	57			2.8	8.7	27	16.39	263	0	0	0	1	0	0	0	0	0	0	0
69000	34.4	0	0	0	0	0	0	0	0	0	0	11.6	14	672	0.72	65	46	0	1	0	331	186	4.63	3	0.6	1.3	18	13.568	98	0	1	0	1	0	0	0	0	0	0	0
72000	20.6	0	0	0	0	0	0	0	0	0	0	7	14	733.6	1	135	89	0	0	1	769	118	3.6	3.2	1.2	4.4	1	-0.556	98	0	0	0	0	0	0	0	0	0	0	0
74000	26.6	0	0	0	0	0	0	0	0	0	0	8.8	14	917	0.7	71	78	0	0	1		26			-0.42	-1.4	4	0.316	103	0	0	0	0	0	0	0	0	0	0	0
88000	29.4	0	0	0	0	0	0	0	0	0	0	9.9	14	490	0.62	22	11	0	0	1					0	0	0	0	0	0	0	0	1	0	0	0	0	1	0	0
97000	31.9	0	0	0	0	0	0	0	0	0	0	10.8	14	602	0.8	64	89	0	0	1			3.3	3	2.5	7.1	39	25.674	145	0	1	0	0	0	0	0	0	0	0	0
99000	23.9	0	0	0	0	0	0	0	0	0	0	8	14	994	0.7	64	52	0	0	1			5	2.8	2.3	6.4	20	12.738	170	0	0	0	1	0	0	0	0	0	0	0
140000	24.4	0	0	0	0	0	0	0	0	0	0	7.7	14	747.6	0.9	70	34	0	0	1			2.7	2.5	1.5	4	14	7.336	187	0	0	0	1	0	0	0	0	0	0	0
86000	27.9	0	0	1	0	0	0	0	0	0	0	8.3	14.1	559.77	1	186	76	0	1	1	350	183	4.43	1.72	4.3	7.7	37	22.3029	158	0	0	0	1	0	0	0	0	1	0	0
49000	27.1	0	0	0	1	0	0	0	0	0	0	9.3	14.2	908.8	0.9	32	42	0	1	1	70	51	2.5	2.8	0.3	2.4	77.7	69.027	19	0	1	0	0	0	0	0	0	0	0	0
119000	22.7	0	1	0	0	0	0	0	0	0	0	7.3	14.2	799.46	1.8	24	29	0	0	1	107	79			2.5	6.1	8.7	5.6996	98	0	1	0	1	0	0	0	0	0	1	0
140000	23.8	0	0	0	0	0	0	0	0	1	0	7.6	14.2	590.72	1.5	64	98	0	0	0					2.9	9.9	161.1	152.915	-7	0	1	0	0	0	0	0	0	0	0	0
84000	27.7	0	0	0	0	0	0	0	0	1	0	9.3	14.22	806.274	0.8	49	60	0	1	0					0.7	2.1	11.78	3.40326	44	0	1	0	0	0	0	0	0	0	0	1	10M
89400	22.8	0	0	0	0	0	0	0	0	0	0	7	14.32	561.344	0.8	114	29	0	1	1			4.3	2	2.8	8.7	17.98	6.49906	187.6	0	1	0	0	0	0	0	0	0	0	0
107000	22.5	0	0	0	0	0	0	0	0	0	0	7	14.5	79.75	0.2	149	23	0	0	1	116	51	1.7	7.1	1.4	5	70	0.977	-49	0	1	0	1	0	0	1	0	0	0	0
98300	2509	0	0	0	0	0	0	0	0	0	0	8.3	14.65	646.065	0.8	64	84	0	1	0					-0.9	-2485.3	12.87	8.34511	119.7	0	0	0	0	0	0	0	0	0	0	0
65000	29.3	0	0	0	0	0	0	0	0	0	0	9	14.8	932.4	0.6	25.2	8.7	0	1	1					0.3	0.9	3.5	0.3933	0	0	1	0	1	0	0	0	0	0	0	0
20000	31	0	1	0	0	0	0	0	0	0	0	11	15	810	0.6	212	51	0	0	0					-2.6	-5.4	5	-0.5	168	0	1	0	0	0	0	0	0	0	1	0
40000	16.6	0	0	0	0	0	0	0	0	0	0	5.8	15	870	0.83	41	30	0	0	0	140	68			5.5	15.9	33	22.596	128	0	1	0	1	0	0	0	0	0	0	0
43000	15.2	0	0	0	0	0	0	0	0	0	0	5	15	546	0.5	86	18	0	0	0					3.6	10.4	31	11.56	-10	0	1	0	1	0	0	1	0	0	0	0
48000	14.3	0	0	0	0	0	0	0	0	0	0	4.4	15	3000	0.7	28	1	0	0	1					4.6	13.2	66	1.995	193	0	1	0	1	0	0	0	1	0	0	0
51000	18.4	0	0	1	0	0	0	0	0	0	0	5.7	15	495	0.5	58	14	0	0	1	235				1.2	4	16	2.18	30	0	1	0	1	0	0	1	0	0	0	0
60000	21	0	0	0	0	0	0	0	0	0	0	6.6	15	621	0.7	64	77	0	0	1					2.2	6.4	13	3.03	61	0	1	0	1	0	0	0	1	0	0	0
69000	21.4	0	0	0	0	0	0	0	0	0	0	7.4	15	621	1.08	79	22	0	0	1	81	64			0	0.3	0	0.045	0	0	0	0	0	0	0	0	0	0	0	0
69000	16.6	0	0	0	0	0	0	0	0	0	0	5.4	15	795	0.6	91	25	0	0	1					2.8	8.2	12	1.851	54	0	1	0	1	0	0	0	1	0	0	0
76000	21.7	0	0	0	0	0	0	0	0	0	0	7.1	15	990	1.9	106	33	0	0	1	1722	627	4.5	2.6	3	8.5	22	14.002	278	0	0	0	1	0	0	0	0	0	0	0
102000	22.9	0	0	0	1	0	0	0	0	0	0	7	15	660	0.9	19	13	0	0	0	133	28	5.6	3.3	2.4	6.9	7.35	0.57435	28	0	0	0	0	0	0	0	0	1	0	0
110000	19.6	0	0	0	0	0	0	0	0	0	0	6.7	15	574.5	0.65	56	28	0	1	1	46	16		2.87	3.8	11.3	0	-0.195	164	0	0	0	1	0	0	0	0	0	0	0
115000	24.4	0	0	0	0	0	0	0	0	0	0	8	15	675	0.8	103	74	0	1	1	79	21		2.6	0.4	1.2	5	0.85	73	0	0	0	1	0	0	0	0	1	0	0
138000	24.3	0	0	0	0	0	0	0	0	1	0	8.4	15	835.5	1.7	99	51	0	0	1	389	508			1.3	4	9	8.901	30	0	1	0	0	0	0	0	0	0	0	0
67550	29.3	0	0	0	0	0	0	0	0	0	0	9.6	15.08	921.388	1.2	129	44	0	0	1	381	120	1.45	2.88	1.6	5.1	17.55	8.66736	135.95	0	0	0	1	0	0	0	0	0	0	0
96050	21	0	0	0	0	0	0	0	0	0	0	6.4	15.24	446.532	0.6	152	116	0	0	1					0.6	2.6	7.42	-1.65548	33.15	0	1	0	1	0	0	1	0	0	0	0
82000	22.8	0	0	0	0	0	0	0	0	0	0	7.1	15.3	379.44	0.3	147	103	0	0	1					1.7	3.4	20.3	2.6848	-5	0	1	0	1	0	0	1	0	0	0	0
76070	31.5	0	0	0	0	0	0	0	0	1	0	10.7	15.31	962.999	1	70.3	40.9	0	0	0			1.2	4.04	-1.7	-6.6	10.08	10.1234	-9.71	0	1	0	0	0	0	0	0	0	1	0
84920	29.5	0	0	0	0	0	0	0	0	0	0	9.3	15.38	613.662	0.7	122	52	0	0	0	365				2.7	7.9	33.82	14.6258	171.78	0	1	0	1	0	0	0	0	0	0	0
41020	24.9	0	0	0	0	0	0	0	0	0	0	7.9	15.67	941.767	0.8	72	44	0	1	0	373		2.14	2.34	3.4	9.2	24.23	15.4001	159.98	1	0	0	1	0	0	0	0	0	0	0
46400	21.6	0	0	0	0	0	0	0	0	0	0	7.5	15.82	621.726	0.8	49	31	0	1	0	18	35			1.9	6.4	12.1	0.5673	41	0	0	0	1	0	0	0	0	0	0	0
67850	21.3	0	0	0	0	0	0	0	0	0	0	7	15.82	977.676	35	1.2	48	1	1	0	37	45	3.49	2.76	5.7	17.3	40.88	21.068	173.15	0	1	0	1	0	0	0	0	0	0	0
76830	22.5	1	0	0	0	0	0	0	0	0	0	7.7	15.87	730.02	0.8	64.5	100	0	0	1			4.9	2	6.3	17.8	24.13	19.0198	-11.33	0	1	0	0	0	0	0	0	0	0	0
54880	27.2	0	0	0	0	0	0	0	0	0	0	8.6	15.98	770.236	1.1	40	41	0	0	0					-0.5	-1.8	-1.12	-1.83266	4.43	0	1	0	1	0	0	0	0	0	1	0
28000	15.2	0	0	0	0	0	0	0	0	0	0	5	16	624	0.6	93	20	0	0	1	84	22			2.7	7.5	7	1.373	-2	0	1	0	1	0	0	0	1	0	0	1	4M
46000	22.5	0	0	0	0	0	0	0	0	0	0	7.5	16	832	0.9	556	217	0	0	0			3.7	3.2	3.2	10.2	26	9.32	362	0	0	0	1	0	0	0	0	1	0	0
48000	25	0	0	0	0	1	0	0	0	0	0	7.6	16	960	1.1	66.4	22	0	0	1	61	47	2.8	2.8	1.9	6.1	12.97	-1.92295	101.5	1	0	0	1	0	0	0	0	0	0	0
67000	30.1	0	0	0	0	0	0	0	0	0	0	10.6	16	779.2	1.1	95	103	0	1	0	419	163			-0.4	-0.3	16	10.608	81	0	0	0	0	0	0	0	0	1	0	0
70000	24.4	0	0	0	0	0	0	0	0	0	0	8.2	16	747.2	1	67	50	0	1	0			3.6	2.6	1.1	4	12	3.336	152	0	0	0	0	0	0	0	0	0	0	0
73000	30.4	0	0	0	0	0	0	0	0	0	0	9.8	16	928	0.8	106	120	0	0	0	56	51	4.7	3.2	-0.6	-1.7	7	2.726	56	0	0	0	1	0	0	0	0	1	0	0
90000	24.9	0	0	0	0	0	0	0	0	0	0	8.1	16	712	0.4	100	18	0	0	0					0.9	2.1	10	-0.516	50	0	1	0	1	0	0	1	0	0	0	0
104000	39.8	0	0	0	0	0	0	0	0	0	0	13.1	16	848	10	93	85	0	0	0	179	52			0.5	0.9	23	6.574	205	0	0	0	0	0	0	0	0	0	0	0
108000	24.7	0	0	0	0	0	0	0	0	0	0	8.3	16	936	0.8	244	233	0	0	0	854				1.7	7	27	11.495	376	0	0	0	1	0	0	0	0	0	0	0
131000	22.5	0	0	0	0	0	0	0	0	0	0	7.3	16	540.8	0.7	64	54	0	1	1			4.8	2.6	5.7	15.2	36	18.772	124	0	0	0	1	0	0	0	0	0	0	0
274000	28.3	0	0	0	0	0	0	0	0	0	0	9.8	16	716.8	0.5	83	56	0	0	0	803	104			2.9	9.4	45	18.574	10	0	1	0	0	0	0	0	0	0	0	0
29000	26.1	0	0	0	0	0	0	0	0	0	0	8.4	16.01	883.752	0.7	424	76.3	0	0	0	193	134			0.3	2.2	7.69	4.83738	23.74	0	1	0	0	0	0	0	0	0	0	0
29030	26.1	0	0	0	0	0	0	0	0	0	0	8.4	16.01	883.752	0.7	424	76	0	0	0	193	134		1.8	0.7	2.1	10.67	6.53016	38.95	0	1	0	0	0	0	0	0	0	0	0
340300	26	0	0	0	0	0	0	0	0	1	0	9	16.07	750.469	0.8	88	96	0	1	0			3.4	3.9	-2.9	-8.6	15.73	7.75931	-201.2	1	0	0	0	0	0	0	0	0	0	0
340300	26	0	0	0	0	0	0	0	0	1	0	9	16.07	750.469	0.8	88	97	0	1	0			3.4	3.9	1.3	2.7	105.93	110.591	-238.57	1	0	0	0	0	0	0	0	0	0	0
65800	16	0	0	0	0	1	0	0	0	0	0	5.1	16.23	730.35	0.9	35	14	0	0	1					1.5	4.3	18.02	8.794	36.5	0	0	0	0	0	0	0	0	1	0	0
129700	27.1	0	0	0	0	0	0	0	0	1	0	9.6	16.27	1137.27	0.7	39	16	0	0	1	556	146			-0.9	-1.2	0.55	-2.79453	13.1	0	1	0	1	0	0	0	0	0	0	0
76400	20.4	1	0	0	0	0	0	0	0	1	0	6.5	16.32	1210.94	1.2	34	13	0	0	1		85	4.7	1.4	4.6	13.1	1.88	-1.28044	10.6	0	1	0	1	0	0	0	0	0	0	1	7M
46000	29.2	0	1	0	0	0	0	0	0	0	0	9.1	16.6	659.02	1.9	30	23	0	0	1	112	61	4.6	2.4	1.7	5.4	69	54.5282	217	0	1	0	0	0	0	0	0	0	0	0
85280	26	0	0	0	0	0	0	0	0	0	0	7.5	16.92	752.94	0.4	104	58	0	0	0					0.2	0.4	38.29	13.5056	46.72	0	1	0	1	0	0	1	0	0	0	0
35000	29.2	0	0	1	1	0	0	0	0	0	0	9.2	17	510	0.65	67	43	0	0	0			3.77	2.6	-0.1	-0.3	15	5.652	226	0	1	0	1	0	0	0	0	0	0	0
36000	31.8	0	0	0	0	0	0	0	0	0	0	11.1	17	600.1	0.9	109	53	0	0	1	485	55			0.4	0.5	6	3.567	36	0	1	0	0	0	0	0	0	0	1	0
40000	25.4	0	0	0	0	0	0	0	0	0	0	8.9	17	1003	1.06	203	128	0	0	1	252	636	5.29	2.54	0	0	0	0	50	0	0	0	1	0	0	0	0	0	0	0
42000	18.5	0	0	0	0	0	0	0	0	0	0	5.1	17	68	0.3	66	13	0	0	1			4.5	2.6	5	12.7	17	9.18	0	0	1	0	0	0	0	1	0	0	0	0
49000	25.7	0	0	0	0	0	0	0	0	0	0	8	17	878.9	0.97	61	30	0	1	0	46	34	3.8	3.17	5.5	12.5	17	5.831	153	0	1	0	1	0	0	0	0	0	0	0
50000	29.2	0	0	0	0	0	0	0	0	0	0	9.8	17	1249.5	1	70	93	0	0	0			4	2.3	-1	-2.1	19	3.705	44	0	1	0	0	0	0	0	0	0	1	0
126000	19.3	0	0	0	0	0	0	0	0	1	0	6.7	17	833	0.4	70.65	86	0	1	1					3.3	10.6	6	0.41	-17	0	1	0	0	0	0	0	0	0	0	0
213000	25.5	0	0	0	1	0	0	0	0	0	0	8.4	17	1071	0.9	253	110	0	0	1	1506	58	6	1.5	-0.2	-0.2	28	19.44	-42	0	1	0	0	1	0	0	0	0	0	0
88360	27.9	0	0	0	0	0	0	0	0	0	0	9	17.06	870.06	1.2	31	26	0	1	1	130	30			-0.2	-1.1	15.14	7.7214	107.64	0	0	0	1	0	0	0	0	0	0	0
76000	28.7	0	0	0	0	0	1	0	0	0	0	9.6	17.1	239.4	1	89	67	0	1	1	428	253			-1.4	-4.2	7.2	8.8083	59	0	1	0	0	0	0	0	0	0	0	0
153000	21.4	0	0	0	0	0	0	0	0	0	0	6.9	17.5	1209.25	1.9	247	150	0	0	1	233		4.1	1.8	2	3.8	7.7	1.4147	-63	0	1	0	0	1	0	0	0	0	0	0
109800	24.1	0	0	0	0	0	0	0	0	0	0	8.1	17.58	704.958	0.5	31.9	10.4	0	0	1					1.1	3.1	29.05	7.2192	75.6	0	1	0	1	0	0	0	1	0	0	0
86000	24	0	0	0	0	1	0	0	0	0	0	7.6	17.8	409.4	1.8	56	36	1	0	1	148	133	7.9	1.8	0.4	0.1	12	10.5974	62	0	1	0	1	0	0	0	0	0	0	0
63000	25.1	0	0	0	0	0	0	0	0	0	0	8.7	18	666	0.6	58	37	0	0	0			3.3	3.6	-0.1	1.1	9	3.843	9	0	1	0	1	0	0	0	1	0	0	0
64000	21.1	0	0	0	0	0	0	0	0	0	0	6.9	18	725.4	0.6	20	9	0	0	1					1.9	7.8	14	8.042	27	0	0	0	1	0	0	0	0	1	0	0
91000	21.7	0	0	0	0	0	0	0	0	0	0	7	18	696.6	0.6	33	11	0	0	0					6.1	17.1	512	134.544	137	0	0	0	1	0	0	0	0	1	0	0
141000	22.1	0	0	0	0	0	0	1	0	1	0	7.1	18	1386	0.6	55	34	0	0	0	83	260			3.1	10.1	16.1	4.895	154	0	1	0	1	0	0	0	0	0	0	0
198000	27.5	0	0	0	0	0	0	0	0	0	0	9.5	18	1026	1.1	84	69	0	1	0	216	43	3.1	3.6	-0.3	-0.8	4	-0.14	78	0	0	0	1	1	0	0	0	0	0	0
232000	28.4	0	0	0	0	0	0	0	0	0	0	9.3	18	936	0.82	83	39	0	1	1	523	256	3.9	3.2	-0.1	-0.8	9	3.249	120	0	0	0	1	0	0	0	0	0	0	0
85650	26.1	0	0	0	0	0	0	0	0	1	0	8.4	18.09	1172.23	0.9	46	36	0	0	1	374	108			0.3	0.8	8.74	1.69268	37.25	0	1	0	0	0	0	0	0	0	0	0
300000	23.8	0	0	0	0	0	0	0	0	1	0	7.6	18.2	1130.22	0.6	70.3	38	0	0	1	193	66	3.85	2.6	1.6	6.3	99.1	-11.3022	-112	0	1	0	0	0	0	0	0	0	0	1	2M
56200	21.5	0	0	0	0	0	0	0	0	0	0	6.3	18.4	471.04	0.6	116	50	0	0	1	131	50	6.6	2.2	6	16.9	7.5	0.884	44.8	0	1	0	1	0	0	1	0	0	0	0
87000	24.1	0	0	0	0	0	0	0	0	1	0	6.7	18.4	1012	0.8	61	17	0	1	0	454	123	5.7	1.3	1.1	2.1	18.2	19.16	41	0	1	0	1	0	0	0	0	0	0	0
12000	11.4	0	0	0	0	0	0	0	0	0	0	3.1	18.5	425.5	0.4	286	46.5	0	0	1				1.9	1.8	4.8	1.5	-0.455	-3	0	1	0	1	0	0	1	0	0	0	0
82650	24.2	0	0	0	0	0	0	0	0	0	0	7.4	18.56	866.752	0.6	19.1	6.6	0	0	1					1.7	5.2	20.26	9.0344	64.05	0	1	0	1	0	0	0	1	0	0	0
83450	28.3	0	0	0	0	0	0	0	0	0	0	9	18.58	815.662	0.7	22	14	0	0	1					-0.1	0.4	12.38	1.71962	70.55	0	1	0	0	0	0	0	1	0	0	0
134000	24.6	0	0	0	0	1	0	0	0	0	0	8.4	18.6	576.6	0.6	27	43	0	0	0			4.4	1.8	0.5	3.5	16.7	12.6253	144	0	1	0	0	0	0	0	0	0	0	0
56250	29.3	0	0	0	0	0	0	0	0	0	0	9.7	18.97	815.71	0.8	101	37	0	0	0			3.6	2.5	-1.1	-2.6	7.52	2.51837	54.05	0	1	0	0	0	0	0	0	0	1	0
10000	24.7	0	0	0	0	0	0	0	0	1	0	8.4	19	1297.7	0.8	169	103	0	0	0	278	474			2.1	5.8	36.4	21.371	11	1	1	0	0	0	0	0	0	0	0	0
17000	27.7	0	0	0	1	0	0	0	0	0	0	9.1	19	1464.9	1.2	94	27	0	0	1	507	111	3.8	2.6	-1.1	-2.9	92	40.851	4	0	1	0	1	1	0	0	0	0	0	0
48000	26.8	0	1	0	0	0	0	0	0	0	0	9.6	19	551	3.8	25	57	0	0	1	155	75	5.3	2.2	-1.1	-2.4	1	4.43	212	0	1	0	1	0	0	0	0	0	0	0
48000	25.4	0	0	0	0	0	0	0	0	0	0	8.5	19	1102	1.11	56	39	0	0	0	217	146			4.7	12.8	27	16.902	155	0	1	0	1	0	0	0	0	0	1	0
51000	23.6	0	0	0	0	0	0	0	0	1	0	7.9	19	1387	1	30	10	0	0	0					1.6	5	0	-0.456	50	0	1	0	1	0	0	0	0	0	0	0
55000	27.4	0	0	0	0	0	0	0	0	0	0	8.3	19	874	0.9	16	8	0	1	1	215		6	3.3	-0.2	-2.4	13	9.82	9	0	0	0	1	0	0	0	0	1	0	0
64000	21.5	0	0	0	0	0	0	0	0	0	0	7.4	19	541.5	0.5	66.7	75	0	0	1			2.6	2.6	5.4	16.2	48	20.916	69	0	1	0	1	0	0	0	1	0	0	0
90000	24.9	0	0	0	0	0	0	0	0	0	0	8.4	19	811.3	0.6	34	9	0	0	1					0.6	2.3	13	4.367	119	0	1	0	1	0	0	0	1	0	0	0
123000	27.1	0	0	0	0	0	0	0	0	0	0	9.1	19	665	0.8	49	37	0	0	0					-0.2	-0.4	3	0.83	33	0	1	0	1	0	0	0	1	0	0	0
6816	15.8	0	0	0	0	0	0	0	0	0	0	4.9	19.04	57.12	0.4	62.5	41	0	0	1					0.4	-2	14.99	1.36851	6.574	0	1	0	1	0	0	1	0	0	0	0
97000	20.69	0	0	0	0	0	0	0	0	0	0	6	19.1	515.7	0.7	58	51	0	0	1	263	106	6.4	1.7	2.3	5.91	4.5	-0.555	54	0	0	0	0	0	0	0	0	1	0	0
86000	26.8	0	0	0	0	0	0	0	0	0	0	8.9	19.3	1059.57	0.7	34	24	0	0	1	57	30		1.8	-0.7	-12.6	50	16.6392	49	0	1	0	1	0	0	0	0	0	0	0
93000	29.1	0	0	0	0	0	0	0	0	1	0	8.9	19.4	649.9	0.5	96	95	0	0	0	144	51	4.1	2.8	0.9	1.1	-6.9	-1.799	95	0	1	0	1	0	0	0	0	1	0	1	24M
153000	25	0	0	0	0	0	0	0	0	0	0	8.2	19.49	793.243	0.6	36	22	0	0	1					2.6	8.8	3.17	4.10003	62	0	0	0	1	0	0	0	0	1	0	0
167000	26.1	0	0	0	0	0	0	0	0	0	0	8.9	19.5	922.35	0.6	116	56	0	0	1					1.1	6.9	28.3	19.2653	158	0	0	0	0	0	0	0	0	1	0	0
23850	39.6	0	0	0	0	0	0	0	0	0	0	12.4	19.59	542.643	1	119.3	60.6	0	1	0	158	593	2.4	3.4	-1.1	-3.6	13.92	12.5684	79.15	0	1	0	1	0	0	0	0	0	0	0
22180	34.6	0	0	0	0	0	0	1	0	1	0	11.1	19.77	1411.58	0.7	68.5	55	0	0	0					-0.4	0.6	0.73	-3.10728	50.82	0	1	0	0	0	0	0	0	0	0	0
16480	25.6	0	0	0	0	0	0	0	0	0	0	85.3	19.86	1509.36	1	280	46	0	1	1	583	56	3.6	1.9	-77.7	-2.4	3.14	-9.5736	370.82	0	1	0	0	0	0	0	0	0	0	0
34000	31.4	0	0	0	0	0	0	0	0	0	0	10.3	20	460	1.6	667	330	0	1	1	293	59	3.6	2.4	0.4	0.3	79	55.592	65	0	1	0	0	0	0	0	0	0	0	0
51000	25.1	0	0	0	0	0	0	1	0	1	0	8.1	20	1300	0.8	93	49	0	0	1					-2.2	-6.8	-8	-3.16	-29	0	1	0	0	1	0	0	0	0	0	0
63000	28	0	0	0	0	0	0	0	0	0	0	9.5	20	744	0.8	47	20	0	1	0	82	50	28.2	43.5	2.2	6.6	35	8.675	209	0	0	0	1	0	0	0	0	1	0	0
68000	26	0	0	0	0	0	0	0	0	0	0	7.6	20	520	0.8	179	117	0	0	0	269	102		2.5	1.2	-1.1	5.4	6.484	34	0	0	0	1	0	0	0	0	0	0	0
70000	25	0	0	0	0	0	0	0	0	0	0	8.2	20	1120	0.8	41	19	0	1	1					0.7	2.3	14	1.856	64	0	0	0	1	0	0	0	0	1	0	0
88000	26	0	0	0	0	0	0	0	0	0	0	7.6	20	520	0.8	179	117	0	0	0	269	102	7.3	2.5	-0.9	-3.9	0	1.2	15	0	0	0	1	0	0	0	0	0	0	0
90000	24.7	0	0	0	0	0	0	0	0	0	0	8.1	20	1200	0.8	152	41	0	0	0	309	439			6.7	16.7	43	15.405	159	1	0	0	1	1	0	0	0	0	0	0
105000	27.7	0	0	0	0	0	0	0	0	0	0	9.6	20	1060	0.5	19	10	0	0	0					0	0.6	17	9.158	162	0	0	0	0	0	0	0	0	1	0	0
113000	20.9	0	0	0	0	0	0	0	0	0	0	6.6	20	1160	0.5	77.7	24.6	0	0	1					3.9	11.7	10	-2	-15	0	1	0	1	0	0	0	1	0	0	0
156000	26.4	0	0	0	0	0	0	0	0	0	0	8.3	20	500	0.8	37.1	34.1	0	1	1	67	47			1.8	5.9	20	16.2	53	0	0	0	1	0	0	0	0	1	0	0
162000	25.5	0	0	0	0	0	0	0	0	0	0	8.1	20	1280	0.7	24.6	11	1	1	0	92	61		1.9	1.1	4.9	-15	-9.25	112	0	1	0	0	0	0	0	0	0	0	0
186000	27.5	0	0	0	0	0	0	0	0	0	0	9.5	20	982	0.8	137	46	0	0	0					2.4	6.9	21	8.753	-63	1	0	0	0	0	0	0	0	0	0	0
151000	32.6	0	0	0	0	0	0	0	0	0	0	10.3	20.2	1098.88	1.2	75	148	0	0	1					1.3	2.6	10.5	15.229	-9.6	0	0	0	1	0	0	0	0	0	0	0
102000	30	0	0	0	0	0	0	0	0	0	0	10	20.41	1212.35	2	57	29	0	0	1	421	81		2.7	-2.8	-7.5	6.24	11.1686	34.4	0	0	0	1	0	0	0	0	0	0	0
3400	25.2	0	0	0	0	0	0	0	0	0	0	8.4	20.7	790.74	0.6	67	26	0	0	0					0.6	1.8	11	1.4124	113.6	0	1	0	1	0	0	1	0	0	0	0
128700	30.7	0	0	0	0	0	0	0	0	0	0	3.9	20.75	1076.92	0.7	36	30	0	1	0	268	46			8.3	6.5	22.01	13.604	114.3	1	0	0	1	0	0	0	0	0	0	0
74000	25.9	0	0	0	0	0	0	0	0	0	0	7.6	20.8	540.8	0.5	37.7	19.2	0	0	0				3.3	1.9	6.6	27.9	7.0105	76	0	1	0	1	0	0	1	0	0	0	0
121000	21.4	0	0	0	0	0	0	0	0	0	0	6.6	20.97	1006.56	0.6	57.7	24.7	0	0	0					8.2	23.6	95.13	39.0447	189	0	1	0	1	0	0	0	1	0	0	0
49000	30.5	0	0	0	0	0	0	0	0	0	0	10.4	21	819	0.6	164	85	0	0	1					-0.7	-1.6	1	-0.732	61	0	1	0	1	0	0	0	0	0	0	0
55000	18.6	0	0	0	0	0	0	0	0	0	0	6.2	21	714	0.4	165	28	0	0	0			3.3	2.9	1.9	7.1	32	3.46	350	0	1	0	1	0	0	1	0	0	0	0
56000	19.4	0	0	0	0	0	0	0	0	0	0	6.1	21	672	0.8	21	7	0	0	0			3.9	3.7	4	11.5	8	4.532	204	0	0	0	1	0	0	0	0	1	0	0
67000	32.6	0	0	0	0	0	0	0	0	0	0	11.2	21	1077.3	1.1	27	20	0	1	1	45	25			1.4	4.4	2	-2.47	12	0	1	0	1	0	0	0	0	0	0	1	6M
84000	24.1	0	0	0	0	0	0	0	0	0	0	7.9	21	638.4	1.1	62	22	0	0	1	1179	271	5.2	2.4	0.3	0	9	2.346	34	0	1	0	1	0	0	0	0	0	1	0
96000	22.1	0	0	0	0	0	0	0	0	0	0	7.1	21	1228.5	1.2	24	3	0	1	1	82	20	7	3	-0.3	-1.5	0	-1.89	48	0	0	0	1	0	0	0	0	0	0	1	12M
110000	28.2	0	0	0	0	0	0	0	0	0	0	9.3	21	861	1.1	18	13	0	0	0	181	29			2	5.7	50	34.416	232	0	1	0	0	0	0	0	0	0	1	0
120000	21.5	0	0	0	0	0	0	0	0	0	0	7.3	21	760.2	0.6	99	70	0	0	0		15			0.8	2.8	16	6.606	69	0	1	0	1	0	0	0	1	0	0	0
128000	25.3	0	0	0	0	0	0	0	0	0	0	8.9	21	1218	1.3	257	202	0	0	1	729	106			0.2	2	11.37	2.61309	375.9	0	0	0	1	0	0	0	0	0	0	0
136000	25.3	0	0	0	0	0	0	0	0	0	0	7.9	21	966	0.8	23	18	0	1	0	82	21			0.7	0.7	3	1.62	23	0	0	0	1	0	0	0	0	0	0	0
387000	29	0	0	0	0	0	0	0	0	0	0	9.9	21	693	0.5	31	7	0	0	1	295	59	3.2	4	-2.3	-6	-1	4.67	-20	0	0	0	0	0	0	0	0	1	0	0
160100	29	0	0	0	0	0	0	0	0	1	0	10.4	21.16	1455.81	0.6	32.7	15.7	0	0	0					-0.8	0.8	-6.66	-3.75558	-33.1	0	1	0	0	0	0	0	0	0	0	0
121300	32.1	0	0	0	0	0	0	0	0	0	0	10.5	21.21	515.403	0.7	21	17	0	0	1	178	34	3.29	2.8	1.4	4.8	13.71	7.73145	73.8	0	0	0	1	0	0	0	0	0	0	0
90000	22.9	0	0	0	0	0	0	0	0	0	0	7.5	21.4	1029.34	1.2	71	75	0	1	1		171	5.3	2.4	1.5	7.2	8.6	2.9966	184	0	0	0	1	1	0	0	0	1	0	0
40000	31.1	0	0	0	0	0	0	0	0	0	0	9.6	21.6	1149.12	0.7	150	211	0	1	0	98	134			0.1	0.2	4.6	-0.6706	249	0	0	0	1	0	0	0	0	0	0	0
131000	29.1	0	0	0	0	0	0	0	0	0	0	9	21.6	302.4	0.3	123	65.8	0	0	1		648	5.8	1.8	2.5	7.2	10.2	2.382	44	0	1	0	1	0	0	1	0	0	0	0
144000	25.1	0	1	0	1	0	0	0	0	0	0	8	21.7	1740.34	1.5	66.2	53	0	1	0			6.5	1.7	1	3	14.2	-1.033	33	0	1	0	0	0	1	0	0	0	0	0
85000	28.1	0	0	0	0	0	0	0	0	1	0	8.9	21.8	1308	1	22	23	0	0	1			4.1	2.2	0.2	-0.4	21.6	25.5026	52	1	1	0	0	0	0	0	0	0	0	1	2M
27000	33.4	0	0	0	0	0	0	0	0	0	0	11.6	22	1194.6	0.97	102	36	0	1	0	90	55	4.37	3.26	1.3	4.7	42	13.462	188	1	0	0	1	0	0	0	0	0	0	0
31000	17.9	0	0	0	0	0	0	0	0	0	0	5.9	22	858	0.6	139	13	0	0	1	86	21		2.3	3	8.7	31	-0.418	243	0	1	0	1	0	0	0	1	0	0	0
49000	15.8	0	0	0	0	0	0	0	0	0	0	2.8	22	459.8	0.8	61	23	0	0	1					6.6	12.9	22	6.182	99	0	1	0	0	0	0	1	0	0	0	0
56000	28.9	0	0	0	0	0	0	0	0	0	0	9.9	22	1265	1.2	25	40	0	1	0	92	30	2.5	3.7	0	0.3	1	-3.22	0	0	0	0	1	0	0	0	0	1	0	0
60000	27.6	0	0	0	0	0	0	0	0	0	0	9.2	22	968	1.7	66.1	101	0	0	0					0	0	0	0	0	0	1	0	1	0	0	0	0	0	1	0
66000	12.8	1	0	1	0	0	0	0	0	0	0	4.3	22	1608.2	0.7	45.55	102	0	1	1					6.6	19.6	11	7.876	42	0	1	0	1	0	0	0	0	0	0	1	12M
77000	22.8	0	0	0	0	0	0	0	0	0	0	7.5	22	440	0.5	36	13	0	0	1					0.7	1.6	10	6.032	132	0	1	0	1	0	0	1	0	0	0	0
85000	40.3	0	0	0	0	0	0	0	0	0	0	13.8	22	1210	1.1	103	111	0	1	1	233	336			-1.2	-2.6	6	3.132	211	0	0	0	1	0	0	0	0	0	0	0
97000	24.1	0	0	0	0	0	0	0	0	0	0	7.7	22	638	0.6	59	39	0	0	1			4.6	2.4	0.8	2.1	12	5.724	33	0	0	0	1	0	0	0	0	1	0	0
103000	28.7	0	0	0	0	0	0	0	0	0	0	9.2	22	1012	0.7	61	33	0	0	1	70	37			-0.1	-1	15	7.418	67	0	1	0	0	0	0	0	0	0	0	0
75000	31.3	0	0	0	0	0	0	0	0	0	0	10.2	22.1	1082.9	0.8	62.3	87	0	1	1	196	175	1.69	3.1	-2.1	-6.9	53.7	54.8138	211.2	1	0	0	1	0	0	0	0	0	0	0
103300	20.7	0	0	0	0	0	0	0	0	0	0	6.3	22.18	1111.22	0.4	40	18	0	0	1					2.4	6.5	14.77	8.24962	10.4	0	1	0	1	0	0	0	1	0	0	0
207700	24.7	0	0	0	0	0	0	0	0	0	0	7.8	22.28	490.16	0.6	142	89	0	0	1					-0.3	-1.2	14.18	2.755	-27	0	1	0	1	0	0	0	1	0	0	0
279000	18.7	0	0	0	0	0	0	0	0	1	0	6.1	22.3	729.21	1.1	61	42	0	0	0	116	79			3	8.8	15.2	14.4954	-98	0	1	0	0	0	0	0	0	0	0	0
43540	23.6	0	0	0	0	0	0	0	0	0	0	7.5	22.82	915.082	0.7	144	36	0	0	1					-1.8	-4.7	12.78	-3.02762	50.76	0	1	0	1	0	0	0	1	0	0	0
165000	23.2	0	0	0	0	0	0	0	0	1	0	7.5	22.9	1790.78	0.8	31	24	0	1	1	154	137		2	0.6	2.5	3.8	-0.8999	129	0	1	0	0	0	0	0	0	0	0	0
8000	23.9	0	0	0	0	0	0	0	0	0	0	7.9	23	1058	1.4	293	88	0	1	1	257	76	5.3	2.3	-0.3	-1.6	126	83.29	73	0	1	0	1	1	0	0	0	0	0	0
23000	27.2	0	0	0	1	0	0	0	0	0	0	9.4	23	552	0.65	86	38	0	0	0		315	3.6	2.17	1.6	4.6	18	0.876	46	0	1	0	1	0	0	0	0	0	0	0
49000	14	0	0	0	0	0	0	0	0	0	0	4.3	23	609.5	0.3	94	28	0	0	1			2.6	3	2.4	5.6	22	5.605	11	0	1	0	1	0	0	1	0	0	0	1	7M
50000	19.4	0	0	0	0	0	0	0	0	0	0	6.4	23	920	0.8	64	43	0	0	1					3.2	10	8	-1.76	100	0	1	0	0	0	0	0	0	0	1	0
52000	19	0	0	0	0	0	0	0	0	0	0	5.8	23	460	0.8	62	15	0	0	0					3.1	7.6	171	57.48	39	0	1	0	1	0	0	1	0	0	0	1	10M
60000	24.3	0	0	0	0	0	0	0	0	0	0	7.9	23	692.3	0.5	67	14	0	0	0					0.6	0.8	20	12.513	2	0	1	0	1	0	0	1	0	0	0	0
68000	27	0	0	0	0	0	0	0	0	0	0	8.6	23	1334	0.8	74	40	0	0	0	497				-0.6	-2.3	17	-0.3	34	0	1	0	1	0	0	0	1	0	0	0
79000	3.6	0	0	0	0	1	0	0	0	0	0	11.3	23	1041.9	2.1	66	49	0	0	0			2.8	3	0.4	30.7	20	12.371	-18	0	1	0	0	0	0	0	0	0	1	0
90000	23.1	0	0	0	0	0	0	0	0	0	0	7.3	23	1127	0.8	66	46	0	0	1			3.3	3	1.3	4.7	16	1.132	67	0	1	0	1	0	0	0	1	0	0	0
92000	20	0	0	0	0	0	0	0	0	0	0	5.9	23	632.5	0.5	30	10	0	0	1					2.9	9.4	4.76	1.08692	33.3	0	1	0	1	0	0	0	1	0	0	0
95000	25.5	0	0	0	0	0	0	0	0	0	0	8.4	23	1156.9	0.4	109	75	0	0	1					0.1	0.2	5	-0.061	-17	0	1	0	1	0	0	1	0	0	0	0
126000	32.8	0	0	0	0	0	0	0	0	0	0	10.7	23	782	1	37	53	0	0	0	345	74			5.1	13.5	66	27.513	80	0	0	0	1	0	0	0	0	0	0	0
126000	32.8	0	0	0	0	0	0	0	0	0	0	10.7	23	782	1	37	53	0	0	0	345	74			5.1	13.5	66	27.513	80	0	0	0	1	0	0	1	0	0	0	0
172000	25.9	0	0	0	0	0	0	0	0	0	0	8.7	23	1150	0.8	34	39	0	1	0	187	106	2.8	3.2	0.8	1.9	28	16.958	20	0	0	0	0	1	0	0	0	0	0	0
88000	34.2	0	0	0	0	0	0	0	0	0	0	11.3	23.1	1829.52	0.8	306	243	0	1	0	660	998		2.8	-1.3	-2.5	34.5	11.484	315	0	0	0	0	0	0	0	0	0	0	0
130000	20.3	0	0	0	0	0	1	0	0	1	0	7.2	23.1	2171.4	0.6	107	90	0	0	1	247	238	3.5	1.8	2.6	7.5	-5.2	-5.604	-102	0	1	0	0	0	0	0	0	0	0	0
66000	27.4	0	0	0	0	0	0	0	0	0	0	8.1	23.2	1322.4	0.6	27.6	10.1	0	0	0					1.6	5.9	13	-7.8664	291	0	1	0	1	0	0	1	0	0	0	0
186000	24.7	0	0	0	0	0	0	0	0	0	0	7.9	23.4	928.98	0.5	45.2	23.6	0	0	1					4.3	9.6	27.59	17.7349	-61.9	0	1	0	1	0	0	0	1	0	0	0
78850	22.8	0	0	0	0	0	0	0	0	0	0	7.3	23.5	1031.65	1.3	25.3	13.1	0	1	0	47	14		2.9	-0.6	-1.6	6.15	4.65675	-1.77	0	1	0	1	0	0	0	0	0	0	0
78850	22.8	0	0	0	0	0	0	0	0	0	0	7.3	23.5	1031.65	0.8	25.3	13	0	1	0	47	14	3.8	2.9	-0.6	-1.6	273.15	139.492	-1.79	0	1	0	1	0	0	0	0	0	0	0
82640	24.3	0	0	0	0	0	0	0	0	1	0	8.2	23.94	715.806	0.7	48	18	0	1	0	451	58			3	9.7	3.5	5.4369	53.36	0	0	0	1	0	0	0	0	0	0	0
21800	17.9	0	0	0	0	0	0	0	0	0	0	5.4	24	1824	0.6	44	13	0	0	1	114	11			2.6	7.1	6	-2.04	61.2	0	1	0	1	0	0	1	0	0	0	0
45000	19.5	0	0	0	0	0	0	0	0	0	0	6.6	24	576	1.2	100	143	0	1	0	152	52	2.5	4.6	1.5	3.6	31	15.69	507	0	0	0	1	0	0	0	0	0	0	0
51000	18.1	0	0	0	0	0	0	0	0	0	0	6.2	24	984	0.8	65	60	0	0	1					0.8	3.1	9	0.126	161	0	1	0	1	0	0	0	1	0	0	0
58000	30.1	0	0	0	0	0	0	0	0	0	0	10	24	1104	0.76	175	45	0	1	1	200	384		2.4	-1.9	-5.8	24	15.84	-34	0	1	0	1	0	0	0	0	0	0	0
58000	30.1	0	0	0	0	0	0	0	0	0	0	10	24	888	0.76	175	45	0	1	1	200	384		2.4	-1.9	-5.8	24	9.84	-34	0	1	0	1	0	0	0	0	0	0	0
81000	21.8	0	0	0	0	0	0	0	0	0	0	7.5	24	720	0.5	44	22	0	0	0					-0.6	-1.6	5	6.923	-20	0	1	0	1	0	0	1	0	0	0	0
98000	25.4	0	0	0	0	0	0	0	0	0	0	7.4	24	1128	0.4	102	51	0	0	1					-0.5	-1.3	17.8	3.768	-34	0	1	0	1	0	0	1	0	0	0	0
105000	21.4	0	0	0	0	0	0	0	0	0	0	8.1	24	1200	1.3	31	23	0	1	1	50	30			0.1	3.4	7	0.71	95	0	0	0	1	0	0	0	0	0	0	0
112000	17.5	0	0	0	0	0	0	0	0	0	0	6.1	24	432	0.5	173	40	0	0	1			2.61	2.73	1.2	3.8	21	1.08	-6	0	1	0	0	0	0	1	0	0	0	0
131000	22.8	0	0	0	0	0	0	0	0	0	0	7.6	24	1339.2	0.8	34	30	0	0	0	240		1.95	3.02	1.6	4.6	12	6.336	198	0	0	0	1	0	0	0	0	0	0	0
145000	26.9	0	1	0	0	0	0	0	0	0	0	8.7	24	1080	0.6	99	53	0	0	1					0.6	1.8	18	6.84	151	0	0	0	1	0	0	0	0	1	0	0
156000	29.2	0	0	0	0	0	0	0	0	0	0	9.9	24	672	0.6	391	572	0	0	1	385	248			2	7	41	18.305	10	0	1	0	1	0	0	0	1	0	0	0
198000	18.8	0	0	0	0	0	0	0	0	1	0	6.2	24	1608	0.8	62.15	54	0	0	0					3.3	9.8	26	21.22	16	0	1	0	1	0	0	0	0	0	0	0
208000	21.6	0	0	0	0	0	0	0	0	0	0	7.1	24	1024.8	0.7	90	76	0	0	0			4.5	2	-7.1	-21.6	-24	-10.248	-208	0	0	0	1	0	0	0	0	1	0	0
118300	26	0	0	0	0	0	0	0	0	0	0	7.9	24.01	1092.45	0.5	38	13	0	0	0			3.6	3.5	0.4	1.2	11.89	2.50205	35.1	0	1	0	1	0	0	0	0	1	0	0
50490	30.2	0	1	0	0	0	0	0	0	0	0	9.4	24.06	1152.47	1.8	25	20	0	0	0	48	43	4.9	3.2	2.9	9.9	42.09	28.6945	78.71	0	1	0	0	0	0	0	0	0	1	0
50770	24	0	0	0	0	0	0	0	0	0	0	7.4	24.21	605.25	0.8	327	149	0	0	1	1057	516		2.2	3.5	8	24.39	21.1635	221.23	0	1	0	1	0	0	0	0	0	0	0
50880	19.2	0	0	0	0	0	0	0	0	0	0	6.1	24.21	2009.43	2.4	706	778	0	0	1		595	2	1.5	1.5	4.2	96.19	86.4597	0.52	0	1	0	0	0	0	0	0	0	0	0
67000	30.9	0	0	0	0	0	0	0	0	0	0	10.7	24.4	929.64	1.4	67	23	0	0	0	178	73			-1	-1.9	1.1	1.0566	-17	0	1	0	1	0	0	0	0	0	0	0
33000	25.9	0	0	0	0	0	0	0	0	0	0	8.1	24.5	539	0.3	104.5	22.6	0	0	1					-1.4	-3.8	41.3	5.796	19	0	1	0	1	0	0	1	0	0	0	0
100000	25.4	0	0	0	0	0	0	0	0	0	0	7.2	24.6	1266.9	0.7	57.3	16	1	0	0			4	3	2	3	20.39	6.94664	-5.88	0	1	0	1	0	0	0	1	0	0	0
102000	24.1	0	0	0	0	0	0	0	0	0	0	8.4	24.9	1170.3	0.9	172	98	0	1	1	875	267			1.7	6.2	34.46	23.1413	149	0	1	0	1	0	0	0	0	0	0	0
40000	19.3	0	0	0	0	0	0	0	0	0	0	6.1	25	965	0.3	155	72	0	0	0			3.1	3	2.3	6.3	28	12.769	95	0	1	0	1	0	0	1	0	0	0	0
43000	24.4	0	0	0	0	0	0	0	0	0	0	7.7	25	630	0.25	249	116	0	0	0	104	39			0.1	0.8	24	28	82	0	1	0	1	0	0	1	0	0	0	0
87000	23.8	0	0	0	0	0	0	0	0	0	0	8	25	990	0.3	35	37	0	0	0					-0.3	-1.8	15	5.3	-15	0	1	0	0	0	0	1	0	0	0	0
95000	16.2	0	0	0	0	0	0	0	0	0	0	5.3	25	750	0.47	66.1	73	0	0	1			3.7	2.1	6.6	18.6	35	11.58	330	0	1	0	1	0	0	1	0	0	0	0
121000	27.8	0	0	0	0	0	0	0	0	0	0	9	25	1400	1.2	21	30	0	0	0	253	73	5	3.4	9.3	18.7	62	31.066	105	0	0	0	1	0	0	0	0	0	0	0
125000	27.6	0	0	0	0	0	0	0	0	0	0	8.6	25	775	0.62	36	16	0	1	1	49	12			0.1	0.1	1	1.09	42	0	0	0	1	0	0	0	0	1	0	0
131000	28.5	0	0	0	0	0	0	0	0	1	0	9.7	25	1075	0.7	66	81	0	1	1			3.8	2.5	0.4	0.9	11	1.238	130	0	1	0	1	0	0	0	0	0	0	0
134000	26.5	0	0	0	0	0	0	0	0	0	0	8.9	25	1275	1	175	257	0	0	1	516	162			0.1	2.2	17	5.478	74	0	0	0	1	1	0	0	0	0	0	0
156000	27.6	0	0	0	0	0	0	0	0	0	0	9.2	25	855	0.4	42	31	0	0	0					0	0	30	6.85	47	0	1	0	1	0	0	1	0	0	0	0
49310	25.9	0	0	0	0	0	0	0	0	0	0	8.2	25.06	1127.7	0.3	63	38	0	0	0					1.5	6.8	42.26	19.6902	9.9	0	1	0	1	0	0	1	0	0	0	0
62000	26.6	0	0	0	0	0	0	0	0	0	0	7.8	25.1	828.3	0.4	47.6	10.8	0	0	0	114	16			-0.6	-1.1	14.9	2.917	25	0	1	0	1	0	0	1	0	0	0	0
43000	27.5	0	0	0	0	0	0	0	0	0	0	9.4	25.2	1179.36	0.8	84	50	0	0	1			5.27	3.01	0.1	1.4	-6.8	-4.8936	44	0	0	0	1	0	0	0	0	1	0	0
53000	23.7	0	0	0	0	0	0	0	0	0	0	7.9	25.3	1138.5	0.8	79	34	0	1	0					1.9	5.5	55.7	47.583	147	1	0	0	1	0	0	0	0	1	0	0
84000	26	0	0	0	0	0	0	1	0	1	0	8.9	25.4	1579.88	0.9	330	43	0	0	0	166	236	4.8	1.8	-1.4	-4.2	9.38	12.4426	98	0	1	0	0	0	0	0	0	0	0	0
104500	28.8	0	0	0	0	0	0	0	0	0	0	8.9	25.42	904.952	0.4	77	33	0	0	0					-0.2	-0.3	12.71	6.77443	34.9	0	1	0	1	0	0	0	1	0	0	0
24000	32.9	0	0	0	0	0	0	0	0	0	0	10.6	25.5	1828.35	1	39	18	0	1	0	110	58	5.4	1.9	-0.5	-1.9	-14.6	-13.4766	7	1	0	0	0	0	0	0	0	0	0	0
52820	27.8	0	0	0	0	0	1	0	0	0	0	8.9	25.6	1687.04	3.8	79	41	0	0	0	2187	363			0.1	1.1	148.8	136.776	92.98	0	1	0	1	0	0	0	0	0	0	0
121000	29.6	0	0	0	0	0	0	0	0	0	0	10.2	25.7	1179.63	1.3	166	157	0	1	0	155	327	2.42	2.2	-0.9	-2	-5.4	-2.9658	125	0	0	0	0	0	0	0	0	0	0	0
127800	29.8	0	0	0	0	0	0	0	0	0	0	9.7	25.7	773.57	0.6	53	47	0	0	0					-1.2	-3.9	4.73	-0.94981	8.7	0	1	0	1	0	0	0	1	0	0	0
77240	30.3	0	0	0	0	0	0	0	0	0	0	10	25.88	841.1	0.6	42	31	0	0	0					1.3	5.1	33.21	23.5567	80.76	0	0	0	1	0	0	0	0	1	0	0
70000	20.6	0	0	0	0	0	0	0	0	0	0	7	25.9	621.6	0.4	69	40	0	0	1					3.2	9.8	33.6	0.567	59	0	1	0	1	0	0	1	0	0	0	0
38000	25.4	0	0	0	0	0	0	0	0	0	0	8.6	26	499.2	0.4	133	59	0	0	0					-0.7	-0.8	22.8	6.2808	29	0	1	0	1	0	0	1	0	0	0	0
39000	24.3	0	0	0	0	0	0	0	0	0	0	7.6	26	1300	0.51	69	27	0	0	0	108				1.6	4.6	16	6.32	-22.2	0	1	0	1	0	0	0	1	0	0	0
46000	20.8	0	0	0	0	0	0	0	0	0	0	7	26	897	0.5	91	51	0	0	0	125	15			0.2	-1.5	47	1.104	27	0	1	0	1	0	0	1	0	0	0	0
53000	35.4	0	0	0	0	0	0	0	0	0	0	12	26	1820	0.9	70		0	1	0			3.7	4.1	-1.4	-3.2	10	-5.6	241	0	0	0	1	0	0	0	0	1	0	0
58000	32.8	0	0	0	0	0	0	0	0	0	1	10.8	26	1378	0.7	100	72	0	0	0			2.2	1.9	3.3	7.4	40	-10.414	179	0	1	0	0	0	0	0	0	0	1	0
70000	18.3	0	0	0	0	0	0	0	0	0	0	6.2	26	1131	0.8	74	16	0	0	1					4.8	14.7	23	6.33	67	0	1	0	1	0	0	0	1	0	0	0
70000	20.8	0	0	0	0	0	0	0	0	0	0	8.1	26	1586	0.8	66.1	48	0	0	1					0.5	4.4	18	-4.068	244	0	1	0	1	0	0	0	1	0	0	0
96000	26.4	0	1	0	0	0	0	0	0	0	0	9.1	26	1872	1.4	169	93	0	0	1		41	4.2	3.1	-2	-6.4	7	-1.791	84	0	1	0	0	0	0	0	0	0	0	0
97000	33.2	0	0	0	0	0	1	0	0	0	0	11.1	26	1014	0.6	32	16	0	1	1	117	87			-0.9	-2.2	41	26.375	220	0	1	0	1	1	0	0	0	0	0	0
130000	26.9	0	0	0	0	0	0	0	0	0	0	8.8	26	1222	0.8	29	18	0	0	0			5.3	3.2	0.4	0.9	7	-1.891	104	0	0	0	1	0	0	0	0	1	0	0
155000	27.3	0	0	0	0	0	0	0	0	1	0	8.8	26.09	1930.66	0.9	46	32	0	0	0	233	74			1.7	8.6	-1.08	0.2012	162	0	1	0	1	0	0	0	0	0	1	0
70000	25.1	0	0	1	0	0	0	0	0	1	0	8.3	26.1	2458.62	2.7	176	133	0	1	0	900		4	1	1.8	5.3	103.5	93.0906	-44	1	1	0	0	0	0	0	0	0	0	0
25200	25.2	0	0	0	0	0	1	0	0	0	0	7.8	26.28	1198.37	1	213	63	0	0	1	718	713	3.96	2.23	0.4	3.2	98.72	64.8913	143.7	0	1	0	1	0	0	0	0	0	0	0
25200	25.2	0	0	0	0	0	1	0	0	0	0	7.8	26.28	1198.37	1	213	63	0	0	1	718	713	3.96	2.23	1.3	2.8	86.72	54.2343	145.4	0	1	0	1	0	0	0	0	0	0	0
43000	30.1	0	0	0	0	0	0	0	0	1	0	9.4	26.3	1940.94	0.7	26.6	10.8	0	1	0	371	220			0.8	3.7	6	6.6244	39	0	1	0	1	0	1	0	0	0	0	1	6M
60150	29.9	0	0	0	0	0	0	0	0	0	0	9	26.6	1569.4	0.3	24	9	0	0	1				3.5	-0.5	-1.4	-18.07	-10.576	5.66	0	1	0	1	0	0	1	0	0	0	0
18000	24.9	0	0	0	0	0	0	0	0	0	0	8.5	27	1269	0.7	259	91	0	1	1		208	3.4	2.5	-1	-3.2	2	-5.324	253	0	0	0	1	0	0	0	0	1	0	0
34000	18.2	0	0	0	0	0	0	0	0	0	0	5.6	27	297	0.3	36	16	0	0	0					2.7	8	50.5	13.2275	-2	0	1	0	1	0	0	1	0	0	0	0
37000	20.6	0	0	0	0	0	0	0	0	0	0	5.8	27	243	0.4	107	55	0	0	0					4.5	10.3	0	1.566	69	0	1	0	1	0	0	1	0	0	0	0
39000	21.6	0	0	0	0	0	0	0	0	0	0	7.2	27	729	0.6	178		0	0	1			2.94	2.13	4.1	11.4	41	10.05	46	0	1	0	1	0	0	1	0	0	0	0
57000	30.3	0	0	0	0	0	0	0	0	0	0	10.3	27	1109.7	4.3	107	90	1	0	1					-1	-2.5	-5	2.059	-24	0	1	0	1	0	0	0	0	0	0	0
60000	37.6	0	0	0	0	0	0	0	0	0	0	13.3	27	1198.8	0.6	162	103	0	0	0				2.8	-0.2	-1.2	27	-1.08	0	0	1	0	0	0	0	0	0	0	1	0
65000	27.5	0	0	0	0	0	0	0	0	0	0	8.8	27	1417.5	0.8	417	313	0	0	0					-7.6	5.3	19	7.261	91	0	0	0	1	0	0	0	0	1	0	0
119000	25.5	0	0	0	0	0	0	0	0	0	0	8.8	27	945	6	38	62	0	0	1					1.5	4.7	21	10.854	84	0	1	0	1	0	0	0	0	1	0	0
128000	32.3	0	0	0	0	0	0	0	0	0	0	10.8	27	999	1	173	114	0	0	1			3.1	3.7	-0.4	-1.5	2	0.45	105	0	0	0	1	0	0	0	0	1	0	0
87000	24.3	0	0	0	0	0	0	0	0	0	0	8.2	27.1	1420.04	1	31	35	0	0	1	97	49	6	2.5	1.2	3.7	-2.4	-7.7043	9	0	1	0	0	0	0	0	0	0	0	0
241900	23.1	0	0	0	0	0	0	0	0	0	0	7.1	27.13	1212.71	0.9	22	11	0	1	1	200	50			2.2	6	25.37	22.4179	-23	0	1	0	0	0	0	0	0	0	0	0
58000	32.7	0	0	0	0	0	0	0	0	0	0	9.5	27.3	1419.6	0.8	15	21	0	0	0	121	80	4.4	2.2	0.3	-3.7	-6.7	-4.308	-43	1	0	0	1	0	0	0	0	0	0	0
71960	25.3	0	0	0	0	0	1	0	0	0	0	8.5	27.39	1785.83	4.4	46	24	0	0	1	156				0.7	11.8	-8.99	-11.8415	19.04	0	1	0	0	0	0	0	0	0	0	0
13000	32.7	0	0	0	0	0	0	0	0	0	0	10.9	27.7	997.2	1.1	298	96	0	0	1	471		6.1	1.7	-1.3	-3.6	22.2	10.9361	98	1	1	0	0	0	0	0	0	0	0	0
87000	22.5	0	0	0	0	0	0	0	0	1	0	7.1	27.7	2188.3	0.6	85	127	0	0	0					-1.7	-6.2	-3.4	-4.2898	-33	0	1	0	0	0	0	0	0	0	0	1	3M
173000	23.8	0	0	0	0	0	0	0	0	0	0	7.4	27.92	820.848	1.3	40	32	0	0	1	105	28	7.1	1.9	1.2	5.2	-4.62	-0.51948	-63	0	0	0	1	0	0	0	0	0	0	0
9000	29.8	0	0	0	0	0	0	0	0	0	0	9.9	28	1103.2	0.6	748	16	0	1	0	847	133			1.4	1.8	50	35.534	312	0	1	0	0	1	0	0	0	0	0	0
49000	26.3	0	0	0	0	0	0	0	0	0	0	9.1	28	1792	0.8	173	67	0	0	1	516	495		1.94	-0.2	0	12	3.92	45	0	1	0	0	1	0	0	0	0	1	0
70000	27	0	0	0	0	0	0	0	0	0	0	9.3	28	1568	0.6	210	217	0	1	0	301	518			-0.5	-0.4	51	34.09	149	0	1	0	0	1	0	0	0	0	0	0
74000	29	0	0	0	0	0	0	0	0	0	0	10.6	28	1708	1.1	113	34	0	0	0			3.8	2.8	2.1	8.1	61	15.85	250	0	1	0	1	0	0	0	0	1	0	0
90000	21.2	0	0	0	0	0	0	0	0	0	0	7	28	1632.4	1.1	54	81	0	0	1			2.98	3.4	0.6	1.4	4	4.412	23	0	0	0	1	0	0	0	0	0	0	0
100000	16.9	0	0	0	0	0	0	0	0	0	0	5.6	28	952	0.5	16	37	0	0	1	59	7		2.88	3.4	11	26	14.78	220	0	1	0	1	0	0	1	0	0	0	0
117000	36.3	0	0	0	0	0	0	0	0	0	0	12.4	28	1316	0.9	239	371	0	0	0	319	175			-0.8	-2.9	19	12.502	167	1	0	0	0	0	0	0	0	0	0	0
130000	21.3	0	0	0	0	0	0	0	0	0	0	6.5	28	504	0.8	24	6	0	0	1					1.6	3.2	-28	-5.04	-69	0	1	0	1	0	0	0	0	1	0	0
140000	24.5	0	0	0	0	0	0	0	0	0	0	7.8	28	1512	15	10		0	0	0			4.7	3.4	-1.1	-3.4	-1	-2.133	-14	0	1	0	1	0	0	0	0	0	0	0
139700	22.7	0	0	0	0	0	1	0	0	0	0	7.1	28.06	1153.27	1.9	65.5	28.9	0	0	0				2.5	3	9.4	8.47	9.28944	19.3	0	1	0	1	0	0	0	0	0	0	0
135900	25.7	0	0	0	0	0	0	0	0	0	0	7.2	28.11	1444.85	0.7	34	21	0	0	1	1624		2.5	2.9	0.6	-1.3	1.03	-3.22964	-40.59	0	0	0	1	0	0	0	0	1	0	0
109400	33.5	0	0	0	0	0	0	0	0	0	0	10.4	28.74	1086.37	0.7	99	56	0	1	1					0	-1.7	30.78	21.2771	277.8	0	1	0	1	0	0	0	0	1	0	0
85040	18.1	0	0	0	0	0	0	0	0	0	0	5.2	28.83	778.41	0.5	178	105	0	0	0					7.5	22	95.17	37.8479	234.86	0	1	0	1	0	0	1	0	0	0	0
154000	23.7	0	0	0	0	0	0	0	0	0	0	7.3	28.84	1456.42	0.6	230	15	0	0	1					0.1	0.6	2.57	-3.5707	14.3	0	1	0	1	0	0	1	0	0	0	0
63000	31.3	0	0	0	0	0	0	0	0	1	0	10.7	28.9	1731.11	1.1	49	46	0	0	0	176	141			0.1	1.1	7.6	-1.9811	12	0	1	0	1	0	0	0	0	0	0	1	5M
17000	16.9	0	0	0	0	0	0	0	0	0	0	4.9	29	1003.4	0.6	62	29	0	0	0			3.4	3.1	2	3.1	-1	-0.738	28	0	1	0	1	0	0	1	0	0	0	0
37000	26.2	0	0	1	0	0	0	0	0	0	0	8.9	29	1728.4	9.5	66	64	0	1	1					-0.5	-1.3	3	1.18	62	0	1	0	1	0	0	0	0	0	0	1	6M
53000	27	0	1	0	0	0	0	0	0	0	0	9.3	29	1905.3	1.4	66.1	61	0	0	0					-0.4	1.5	169	99.747	332	0	1	0	0	0	0	0	0	0	1	0
61000	19.5	0	0	1	0	0	0	0	0	0	0	6.2	29	1218	0.6	66.3	45	0	0	1					-0.8	-2.6	22	11.28	-20	0	1	0	1	0	0	1	0	0	0	0
74000	20.9	0	0	0	0	0	0	0	0	0	0	6.2	29	1476.1	0.9	28	15	0	0	1	327	34			2.9	7.5	16	10.799	29	0	1	0	1	0	0	0	0	0	0	0
85000	21.3	0	0	0	0	0	0	0	0	0	0	7.5	29	1542.8	0.9	27	37	0	1	0	461	88	1.1	3.1	0.2	1.4	24	20.612	-14	0	1	0	1	0	0	0	0	0	1	0
134000	30.1	0	0	0	0	0	0	0	0	0	0	10.3	29	1751.6	3	30	35	0	1	1	54	133	4.5	3.4	-1.3	-3.8	3.2	-0.289	-51	0	1	0	0	0	0	0	0	0	0	0
176000	29	0	0	0	0	0	0	0	0	0	0	9.3	29	1218	1.1	30	23	0	0	0	239	33	8.9	2.9	-0.7	-1.7	-1	-3.388	19	0	0	0	1	0	0	0	0	0	0	0
145000	20.7	0	0	0	0	0	0	0	0	0	0	7	29.4	1058.4	0.3	51	19	0	0	1					-0.2	1.4	8.87	4.99189	-57.48	0	1	0	1	0	0	1	0	0	0	0
95560	22.5	0	0	0	0	0	0	0	0	1	0	8.2	29.74	1249.08	1	45.7	24.6	0	0	1					0.1	0.7	-8.9	-3.25868	-30.79	0	1	0	0	0	0	0	0	0	0	1	8M
100000	31	0	0	0	0	0	0	0	0	0	0	9.2	29.78	955.938	0.5	58.6	73.1	0	0	1					0.4	1.4	30.57	5.22637	90.2	0	1	0	1	0	0	1	0	0	0	0
157600	28.7	0	0	0	0	0	0	0	0	0	0	8.8	29.83	1536.24	0.5	18	4	0	0	0					-0.9	-3.3	14.96	-1.07444	15.8	0	1	0	1	0	0	1	0	0	0	0
211000	20.4	0	0	0	0	0	0	0	0	0	0	6	29.9	849.16	0.4	32	13	0	0	1					2.3	7.4	55.95	10.4812	-25.2	0	1	0	1	0	0	1	0	0	0	0
50000	20	0	0	0	0	0	0	0	0	0	0	6.9	30	1731	0.6	117	55	0	0	1	246				2.6	8.5	11	0.894	197	0	1	0	1	0	0	0	1	0	0	0
58000	20.1	0	0	0	0	0	0	0	0	0	0	6.1	30	630	0.5	70.5	39.3	0	0	1	216	197		2.8	4.9	15.2	20	4.7	12	0	1	0	1	0	0	1	0	0	0	0
58000	20.1	0	0	0	0	0	0	0	0	0	0	6.1	30	630	0.5	70.5	39	0	0	1	216	197		2.8	4.9	15.2	20	4.7	12	0	1	0	1	0	0	1	0	0	0	0
75000	23.2	0	0	0	0	0	0	0	0	0	0	8.2	30	1782	0.9	187	45	0	1	1	136	26			2.3	8.6	16	6.422	174	0	1	0	0	1	0	0	0	0	0	0
85000	21.2	0	0	0	0	0	0	0	0	0	0	7.1	30	780	0.6	501	704	0	0	0			2.9	3.2	-1.1	-2.9	39	7.449	15	0	1	0	1	0	0	1	0	0	0	0
90000	25.3	0	0	0	0	0	0	0	0	0	0	7.4	30	1050	0.5	73.3	26.8	0	0	1					3.4	9.7	55.4	35.5306	272	0	1	0	1	0	0	1	0	0	0	0
97000	24.2	0	0	0	0	0	0	0	0	1	0	8.1	30	1500	1.5	44	41	0	1	0			4.5	3.4	2.2	5.9	-7	-4.42	63	0	1	0	0	0	0	0	0	0	0	0
98000	25.5	0	0	0	0	0	0	0	0	0	0	8.5	30	564	0.8	66.1	44	0	0	1					1.6	3.1	8	14.006	50	1	0	0	1	0	0	0	0	0	0	0
119000	26.3	0	0	0	0	0	0	0	0	0	0	8.4	30	720	0.9	259	128	0	1	1	423	295		2.2	1.3	3	-26	-5.2	148	0	0	0	1	0	0	0	0	0	0	0
119000	26.3	0	0	0	0	0	0	0	0	0	0	8.4	30	720	0.9	259	128.2	0	1	1	423	295	7.2	2.2	1.3	3	10	12.8	148	0	0	0	0	0	0	0	0	0	0	0
199000	28.6	0	0	0	0	0	0	0	0	0	0	8.9	30	1110	0.9	24.9	12.3	0	0	1	164				-2.2	-7	30	25.5	-4	1	0	0	0	0	0	0	0	0	0	0
66470	27.8	0	0	0	0	0	0	0	0	0	0	8.6	30.19	1488.37	0.9	276	120	0	1	1	1178	198	7.71	2.11	-0.1	-1.3	9.03	0.88277	35.63	1	0	0	1	0	0	0	0	0	0	0
71800	25.1	0	0	0	0	0	0	0	0	0	0	7.3	30.37	1536.72	0.3	25	1	0	0	1					2.8	5.3	77.63	70.0608	-48.22	0	1	0	1	0	0	0	1	0	0	0
107700	35.4	0	0	0	0	0	0	0	0	0	0	12	30.75	2152.5	1.1	55	56	0	1	0	349	187	1.61	3.99	-0.3	0.7	-0.12	-0.94164	33.9	0	0	0	1	0	0	0	0	0	0	0
56110	18.2	0	0	0	0	0	0	0	0	0	0	5.2	30.78	1314.31	0.6	52.3	13.1	0	0	1					2.6	7.6	-26.1	-12.0526	-3.46	0	1	0	1	0	0	1	0	0	0	0
64800	23.4	0	0	0	0	0	0	0	0	0	0	7	30.79	566.536	0.3	18	7	0	0	1					0.1	0	22.48	4.45594	-0.03	0	1	0	1	0	0	1	0	0	0	1	5M
27000	13.1	0	0	0	0	0	0	0	0	0	0	4.5	31	310	0.8	219	55	0	0	1	347	160	24.9	46.2	4.3	13.4	21	17.7	18	0	1	0	1	0	0	1	0	0	0	0
42000	25.1	0	0	0	0	1	0	0	0	0	0	8.5	31	2272.3	8	199	212	0	0	1	302	824	4.6	1.8	0	0	0	0	0	0	1	0	0	0	0	0	0	0	1	0
44000	29.1	0	0	0	0	0	0	0	0	0	0	9.9	31	1364	0.4	53	36	0	1	0	194	2.17	3.33	3.52	4.5	12.7	32	21.829	145	1	1	0	0	0	0	0	0	0	0	0
51000	19.2	0	0	0	0	0	0	0	0	0	0	6.7	31	2312.6	0.5	876	120	0	0	0				2.6	2.8	10.7	15	-0.126	101	0	1	0	0	0	0	1	0	0	0	0
80000	25.8	0	0	0	0	0	0	0	0	0	0	8.5	31	1286.5	1.1	104	65	0	0	0	97	41	3.2	3.1	1.5	4.5	2	-0.49	122	0	0	0	0	0	0	0	0	1	0	0
93000	28	0	0	0	0	0	0	0	0	0	0	9.1	31	2139	1	87	24	0	0	1	934		5.9	1.3	-0.7	-2.2	44	21.36	-82	0	1	0	1	1	0	0	0	0	0	0
100000	24.8	0	0	0	0	0	0	0	0	0	0	8.5	31	1091.2	0.3	307	329	0	0	1			3.1	3.4	-0.3	-0.2	12	4.138	81	0	1	0	1	0	0	1	0	0	0	0
128000	29.3	0	0	0	0	0	0	0	0	0	0	10.2	31	1639.9	0.7	24	12	0	0	1			3.3	3.7	0.4	0.9	7	0.701	43	0	1	0	0	0	0	0	1	0	0	0
104400	27.1	0	0	0	0	0	0	0	0	0	0	8.4	31.18	1212.9	0.4	79	55	0	0	1					-1	-3.1	-0.28	-4.55852	85.3	0	1	0	1	0	0	0	1	0	0	0
88600	34.5	0	0	0	0	0	0	0	0	0	0	11.5	31.2	1575.6	0.7	109	25	0	0	1					-2.5	-8.5	65.47	54.4264	43.3	0	0	0	0	0	0	0	0	1	0	0
98000	24.4	0	0	0	0	0	0	0	0	0	0	8.1	31.4	351.68	0.2	196	54	0	0	1				2.5	1.2	5	44.4	15.2816	298	0	1	0	1	0	0	1	0	0	0	0
97000	22	0	0	0	0	0	0	0	0	0	0	7	31.81	868.413	0.6	47	16	0	0	0					0.7	-0.2	5.99	3.26067	39.4	0	1	0	1	0	0	1	0	0	0	0
5000	11.1	0	0	0	0	0	0	0	0	0	0	2.8	32	352	0.5	78	9	0	0	1	212	58			8.3	21.6	25	3.263	32	0	1	0	0	1	0	1	0	0	0	0
5000	16.1	0	0	0	0	0	0	0	0	0	0	5.8	32	352	0.4	38	6	0	0	1	212	58	3.8	2.8	3	9.9	-2	3.08	93	0	1	0	0	0	0	1	0	0	0	0
48000	24.7	0	0	0	0	0	0	0	0	0	0	8.1	32	1152	0.5	188	52	0	0	0					-0.5	-2.2	11	-1.845	23	0	1	0	1	0	0	1	0	0	0	0
53000	16.3	0	0	0	0	0	0	0	0	0	0	5.2	32	1084.8	0.4	133	30	0	0	0			3	3.4	2.1	7.3	32	-2.272	15	0	1	0	1	0	0	1	0	0	0	0
77000	35.4	0	0	0	0	0	0	0	0	0	0	11.3	32	1254.4	0.7	66.1	79	0	1	1					0.2	0.7	11.6	7.512	21	0	1	0	1	0	0	0	0	1	0	0
121000	27.7	0	0	0	0	0	0	0	0	0	0	9.5	32	1152	0.7	190	149	0	0	1					2.9	8.9	53	20.27	160	0	0	0	1	0	0	0	0	1	0	0
135000	25.9	0	0	0	0	1	0	0	0	0	0	9.1	32	1862.4	61	71	3	0	1	1	241	108	3.5	3.5	0.3	4.5	10.22	6.03248	11.1	0	1	0	0	0	0	0	0	0	0	0
175000	26.5	0	0	1	0	0	0	0	0	0	0	8.6	32	1587.2	1.9	25	24	0	0	0	205	75	3.6	3.8	0.1	-1.2	16	13.072	-18	0	1	0	0	1	0	0	0	0	1	0
87000	22.2	0	0	0	0	0	0	0	0	0	0	6.9	32.3	646	0.4	24	28	0	0	1				2.5	2.9	9.1	33.2	9.522	-6	0	1	0	1	0	0	1	0	0	0	0
160000	24.6	0	0	0	0	0	0	0	0	0	0	7.3	32.4	2041.2	0.6	39	98	0	0	1			4.5	2.5	1.5	4.4	8.8	-8.464	50	0	1	0	1	0	0	1	0	0	0	0
72110	32.2	0	0	0	0	0	0	0	0	0	0	9.9	32.52	1495.92	0.6	33.7	21.1	0	0	0					-1.2	-5.1	16.01	11.2955	4.19	0	1	0	1	0	0	0	1	0	0	0
72000	25.2	0	0	0	0	0	0	0	0	0	0	8	32.8	1312	0.4	295	157	0	0	0			2.7	2	1.5	8	-2.5	-0.8182	224	0	1	0	1	0	0	1	0	0	0	0
27000	23	0	0	0	0	0	0	0	0	0	0	7.6	33	696.3	0.3	66.1	70	0	0	0			3.18	2.7	0.6	2.3	7	1.637	82	0	1	0	1	0	0	1	0	0	0	0
37000	22.6	0	0	0	0	0	0	0	0	0	0	7.5	33	1221	0.4	87	27	0	0	0					0.8	2.9	31	8.398	13	0	1	0	1	0	0	1	0	0	0	1	3M
46000	17.1	0	0	0	0	0	0	0	0	0	0	5.6	33	1122	0.5	41	18	0	0	0			3.7	2.7	3.1	9.7	23	10.9	8	0	1	0	0	0	0	1	0	0	0	0
67000	22.1	0	0	0	0	0	0	0	0	0	0	7.4	33	330	0.2	37	17	0	0	0	439	24	3.8	3.6	0.7	2.9	4	4.1	14	0	1	0	1	0	0	0	1	0	0	1	6M
83000	35	0	0	0	0	0	0	0	0	1	0	11.9	33	359.7	0.5	73	35	0	1	1	86	82		2.6	1.2	2.1	-15	0.183	-53	0	1	0	1	0	0	0	0	0	0	0
99000	25.2	0	0	0	0	0	0	0	0	0	0	9	33	1702.8	0.8	50	108	0	1	0	46	51	2.4	3.2	3.4	11.1	21	13.86	134	0	0	0	1	0	0	0	0	1	0	0
143000	36.9	0	0	0	0	0	0	0	0	0	0	12.6	33	1320	0.6	111	85	0	1	0			2.1	3.8	-2.3	-7.5	6	2.79	-11	0	1	0	0	0	0	0	0	0	0	0
32000	19.7	0	0	0	0	0	0	0	0	0	0	6.5	34	884	0.5	146	34	0	0	0					3.2	9.4	34	4.76	-10	0	1	0	1	0	0	1	0	0	0	0
46000	26.8	0	1	1	0	0	0	0	0	0	0	8.9	34	2148.8	2.1	73.3	92	0	0	0					0.4	1.2	14.7	-3.0794	-4	0	1	0	1	1	0	0	0	0	0	0
59000	32.1	0	0	0	0	0	0	0	0	0	0	11.2	34	2482	1.3	281	161	0	1	0	346		3.3	2.9	0.3	1.3	-5	-8.348	90	0	1	0	1	0	0	0	0	0	0	0
59000	25.2	0	0	0	0	0	0	0	0	0	0	8.4	34	1047.2	0.01	77	25	0	0	1					-0.3	-0.7	13	0.761	25	0	1	0	1	0	0	1	0	0	0	0
88000	18.1	0	0	0	0	0	0	0	0	0	0	5.7	34	476	0.3	295	44	0	0	0	410	444	1.21	2.93	0	0	0	10.2	0	0	1	0	1	0	0	1	0	0	0	0
105000	33.6	0	0	0	0	0	0	0	0	0	0	11.1	34	1564	0.6	517	340	0	0	1	541	334			-3.2	-10.5	-2	0.04	221	0	1	0	1	0	0	0	0	0	0	0
109000	35.5	0	0	0	0	0	0	0	0	0	0	12.3	34	1734	1	207	122	0	0	0					-0.7	-1.2	-3	-5.25	19	0	1	0	0	0	0	0	0	0	1	0
192000	27.1	0	1	0	0	1	0	1	0	1	0	8.7	34	2686	1.1	66.25	95	0	0	1					2.3	4.3	6	9.54	-156	0	1	0	0	0	0	0	0	0	0	0
340000	20	0	0	0	0	0	0	0	0	0	0	6.7	34	200.6	0.6	606		0	0	0					3.4	8.6	36	4.994	-283	0	1	0	1	0	0	1	0	0	0	0
82000	20.8	0	0	0	0	0	0	0	0	0	0	7	34.5	596.85	0.3	73.3	65	0	0	0					-0.6	-1.2	15.5	1.5315	-9	0	1	0	1	0	0	1	0	0	0	0
106000	25.9	0	0	0	0	0	0	0	0	0	0	7.8	34.5	931.5	1	30	15	0	0	1	139	53	8.1	2.3	1.9	4.3	-6.3	3.6852	40	0	0	0	1	0	0	0	0	0	0	0
82650	29.5	0	0	0	0	0	0	0	0	0	0	10.1	34.58	2455.18	0.7	56.1	28.1	0	0	1			3.6	3.6	-0.6	-1.8	33.93	7.6479	81.35	0	1	0	1	1	0	0	1	0	0	0
56000	33.3	0	0	0	0	0	0	0	0	0	0	9.9	34.7	2880.1	1.1	33.7	15.5	0	0	0	208	72	3.5	1.8	0.3	-1	15.3	0.199	236	0	1	0	0	0	0	0	0	0	0	0
29000	12.7	0	0	0	0	0	0	0	0	0	0	3.9	35	910	0.5	139	51	0	0	1			1.46	2.18	5.1	15.1	10	1.925	37	0	1	0	1	0	0	1	0	0	0	0
87000	39.3	0	0	0	0	0	0	0	0	0	0	13	35	1722	1.1	125	88	0	0	0		165	2.6	3.4	-4.1	-11.7	1	-1.02	42	0	1	0	0	0	0	0	0	0	0	0
132000	26.1	0	0	0	0	0	0	0	0	0	0	8.3	35	595	0.5	33	18	0	0	0			4.21	3.54	0.8	2.5	11	4.17	70	0	1	0	1	0	0	0	1	0	0	0
132000	26.1	0	0	0	0	0	0	0	0	0	0	8.3	35	2660	0.5	33	18	0	0	0				3.54	0.8	2.5	11	4.68	70	0	1	0	1	0	0	1	0	0	0	0
196000	24.4	0	0	0	0	0	0	0	0	0	0	8.1	35	1330	0.9	49	44	0	0	0	544	173			2.1	7.4	13	11.66	103	0	0	0	1	1	0	0	0	0	0	0
51180	25.3	0	0	0	0	0	0	0	0	0	0	8.3	35.23	831.428	0.3	52	12	0	0	0					0.2	1.1	34.81	-5.44264	83.62	0	1	0	1	0	0	1	0	0	0	0
75000	28.5	0	0	0	0	0	0	0	0	0	0	8.3	35.6	170.88	0.3	1062	636	0	0	1					4	13.6	154.4	7.7912	323	0	1	0	1	0	0	1	0	0	0	1	9M
131000	28.3	0	0	0	0	0	0	0	0	0	0	9.2	35.9	470.29	0.4	78	23	0	0	0					-2.4	-6.5	28.4	14.6514	-70	0	1	0	0	0	0	1	0	0	0	0
83000	35.6	0	0	0	0	0	0	0	0	0	0	11.9	36	2016	1.1	61	27	0	0	0	252	404	1.78	3.05	-2.7	-8.7	20	22.4	-1	0	1	0	0	0	0	0	0	0	1	0
220000	33.3	0	0	0	0	0	0	0	0	0	0	11.2	36.1	1444	0.7	28	25	0	1	1	879	308	3.76	3.3	-1	-3.4	17.9	12.02	-3	0	1	0	1	0	0	0	0	0	0	0
83810	23.8	0	0	0	0	0	0	0	0	1	0	7.7	36.66	3446.04	0.6	87	46	0	1	0	420	182		3.1	1.3	3.8	-4.75	-7.87937	42.79	0	1	0	0	0	0	0	0	0	0	0
107000	20	0	0	0	0	0	0	0	0	0	0	6.4	36.7	1042.28	0.6	87	63	0	0	0					2.8	7.8	14.4	4.4473	-32	0	1	0	1	0	0	1	0	0	0	0
39000	27.1	0	0	0	0	0	0	0	0	0	0	8.7	37	1924	0.5	66.55	68	0	0	0					-0.7	-3.6	-1	-0.52	-19	0	1	0	1	0	0	1	0	0	0	0
65000	32.4	0	0	0	1	0	0	0	0	0	0	9.5	37	2101.6	1.1	100	32	0	0	0			3	2.7	-0.5	-6.4	-13	-10.576	-18	0	0	0	1	0	0	0	0	0	0	0
66000	30.5	0	0	0	0	0	1	0	0	0	0	10.4	37	1006.4	0.6	164	101	0	0	1		683			-1.5	-4.2	3	3.536	28	0	1	0	0	0	0	0	0	0	1	0
84000	26.4	0	0	0	0	0	0	0	0	1	0	8.6	37	2712.1	0.8	63	44	0	1	0	320	194	3.2	3.2	0.2	1.1	-36.866	-26.9976	-48	0	1	0	0	0	0	0	0	0	0	0
120000	18.5	0	0	0	0	0	0	0	0	0	0	6.2	37	1110	0.4	73	44	0	0	0	332				0	1	14	2.16	-27	0	1	0	1	0	0	1	0	0	0	0
158000	33.3	0	0	0	0	0	0	0	0	0	0	11.3	37	1798.2	1.3	576	237	0	1	1					-2.5	-8.3	1	0.258	202	1	0	0	1	0	0	0	0	1	0	0
170000	30.6	0	0	0	0	0	0	0	0	0	1	9.7	37.5	2512.5	0.7	135	100	0	0	1	234	489	5.2	2.7	1.8	4.8	-3.1	-10.0234	99	0	1	0	0	0	0	0	0	0	1	0
129000	34.5	0	0	0	0	0	0	0	0	1	0	12.7	37.6	1910.08	0.8	55	69	0	1	0	84	117			-2.4	-4	70.6	82.6072	-71	0	1	0	0	0	0	0	0	0	0	0
129000	34.5	1	0	0	0	0	0	0	0	1	0	12.7	37.6	1910.08	0.8	55	69	0	1	0	84	117	2.9	1.7	-2.4	-4	1044.4	997.979	-71	0	1	0	0	0	0	0	0	0	0	0
96000	34	0	0	1	0	0	0	0	0	0	0	11	37.7	2118.74	1.1	65	65	0	0	1					0	-1	24.6	14.2613	17	0	1	0	0	0	0	0	0	0	1	0
15000	29.3	0	0	0	0	0	0	0	0	0	0	10.3	38	684	0.6	435	139	0	0	1	344	94	3	1.8	-4.2	144.7	-23	-6.09	13	0	1	0	1	1	0	0	0	1	0	0
76000	27.5	0	0	0	0	0	0	0	0	0	0	9.3	38	1166.6	0.5	178	197	0	0	0					-0.1	-0.5	5	-2.894	157	1	1	0	1	0	0	1	0	0	0	0
56000	27.1	0	0	0	0	0	0	0	0	0	0	8.9	38.2	916.8	0.4	29	32	0	0	1				2.4	-1.2	-2.5	33.3	13.7835	12	0	1	0	1	0	0	1	0	0	0	0
14000	19	0	0	0	0	0	0	0	0	0	0	6.2	38.7	696.6	0.5	80	41	0	0	0	177	183	3.2	2.2	4.4	12	11.5	1.6182	4	0	1	0	1	0	0	1	0	0	0	0
33180	19.1	0	0	0	0	0	0	0	0	0	0	5.6	38.74	546.234	0.3	86	17	0	0	0					4.4	14.5	48.65	8.1705	176.22	0	1	0	1	0	0	1	0	0	0	0
86670	21.3	0	0	0	0	0	0	0	0	0	0	7.7	38.91	649.797	0.5	3.6	35.4	0	0	0					5.1	14.2	2.83	8.86235	22.33	0	1	0	1	0	0	0	1	0	0	0
19000	21.3	0	0	0	0	0	0	0	0	0	0	7.5	39	1326	0.8	133	47	0	0	0	213		24.7	40.2	-1.3	-3.3	-22	-9.86	61	0	1	0	1	0	0	1	0	0	0	0
22000	22.3	0	0	0	0	0	0	0	0	0	0	7.5	39	3120	0.6	30	36	0	0	0					0.1	0.7	25	10.4	63	0	1	0	1	0	0	1	0	0	0	0
82000	23.7	0	0	0	0	0	0	0	0	0	0	8.5	39	1177.8	0.6	239	271	0	0	0					-0.2	-0.4	12	-0.252	17	0	1	0	1	0	0	0	1	0	0	0
88000	29.8	0	0	0	0	0	0	0	0	0	0	10.4	39	1251.9	0.92	111	69	0	1	1			2.2	2.62	1	3.4	9	1.737	184	0	0	0	0	0	0	0	0	0	0	0
97000	23.3	0	0	0	0	0	0	0	0	0	0	7.6	39	764.4	0.6	53	19	0	0	0					0.4	0.8	7	3.764	-55	0	1	0	1	0	0	1	0	0	0	0
171000	36.4	0	0	0	0	0	0	0	0	0	0	11.6	39	1209	0.76	76	47	0	0	0	94				-2.5	-7.9	-7	-1.85	-2	0	1	0	0	0	0	0	0	0	1	0
171000	21	0	0	0	0	0	0	0	0	0	0	6.6	39	1209	0.3	100	43	0	0	1					1.1	3.7	47	24.89	86	0	1	0	1	0	0	1	0	0	0	0
297000	25.2	0	0	0	0	0	0	0	0	1	0	8.4	39	2659.8	0.8	29	7	0	1	0	245	52			-1.3	-4.7	-13	-12.194	-52	0	1	0	1	0	0	0	0	0	0	0
53070	21.1	0	0	0	0	0	0	0	0	0	0	7.1	39.57	1317.68	0.4	226	194	0	0	0					0.7	2.8	99.83	31.9888	45.14	0	1	0	1	0	0	1	0	0	0	0
63000	24.3	0	0	0	0	0	0	0	0	0	0	8.6	40	796	0.3	248	62	0	0	1					-1.4	-2.9	25	9.135	8	0	1	0	1	0	0	1	0	0	0	0
80000	25.6	0	0	0	0	0	0	0	0	0	0	8.2	40	880	0.4	74.65	67	0	0	0			3.1	3	0.9	2.8	-33	-7.491	102	0	1	0	1	0	0	1	0	0	0	0
109000	20.4	0	0	0	0	0	0	0	0	0	0	6.9	40	948	0.7	112	87	0	0	1			3.9	3.3	1.8	5.6	7	-0.08	20	0	1	0	1	0	0	1	0	0	0	0
113000	26.6	0	0	0	0	0	0	0	0	0	0	8.8	40	1720	0.71	67	25	0	0	1					-0.1	-1	16	2.288	58	0	1	0	1	0	0	0	1	0	0	0
115000	23.6	0	0	0	0	0	0	0	0	0	0	7.8	40	840	0.5	137	72	0	0	0			3.8	3	0.7	1.8	70	10.3	92	0	1	0	1	0	0	1	0	0	0	0
213000	29.6	0	0	0	0	0	0	0	0	1	0	9.7	40	2508	0.6	115	91	0	0	0	506	202			1.8	6.9	157	132.52	-169	0	1	0	1	0	0	0	0	0	0	0
85000	24.2	0	0	0	0	0	0	0	0	0	0	6.5	41	1090.6	0.4	64	24	0	0	0					-0.1	-1.9	3	0.886	45	0	1	0	1	0	0	1	0	0	0	0
105000	24.8	0	0	0	0	0	0	0	0	0	0	8	41	1648.2	0.4	110	98	0	0	0	450	29			0	-0.3	15	-1.978	-12	0	1	0	1	0	0	1	0	0	0	0
145500	24.5	1	0	0	0	0	0	0	0	1	0	8.2	41.59	3011.12	1.5	67	88	0	1	1				2.3	2.3	5.5	16.67	1.52402	-64.73	0	1	0	1	0	0	0	0	0	0	0
122150	37.6	0	0	0	0	0	0	0	0	0	0	12.8	41.6	1709.76	0.7	78.5	89.7	0	0	1					-2.5	-6.8	-1.7	-8.3994	-9.55	0	1	0	1	0	0	0	1	0	0	0
12000	21	0	0	0	0	0	0	0	0	0	0	6.6	42	1008	0.5	221	67	0	0	0			3.5	2.8	-0.4	-1.4	14	-1.512	77	0	1	0	1	0	0	1	0	0	0	0
43000	16	0	0	0	0	0	0	0	0	0	0	4.8	42	1415.4	0.5	100	13	0	1	0					2.7	1.2	3	-6.054	12	0	1	0	1	1	0	0	0	1	0	0
143000	17	0	0	0	0	0	0	0	0	0	0	5.6	42	2293.2	0.5	43	21	0	0	1	232	63	4	3	6.1	18.1	-4.59	-8.11764	-71.04	0	1	0	1	0	0	0	0	1	0	1	11M
180000	22.1	0	0	0	0	0	0	0	0	0	0	7.3	42	1898.4	0.4	28	17	0	0	1			2.5	3.6	0.2	0.5	32	4.77	-32	0	1	0	1	0	0	1	0	0	0	0
196000	24.8	0	0	0	0	0	0	0	0	0	0	7.6	42	1247.4	0.6	83	50	0	0	1				3.4	0	0	11	-3.411	152	0	1	0	1	0	0	1	0	0	0	0
209000	28.6	0	0	0	0	0	0	0	0	0	0	9.3	42	840	1.47	200	149	0	0	1					0	-6.9	0	0	0	0	0	0	1	0	0	0	0	0	0	0
64000	27.2	0	0	0	0	0	0	0	0	0	0	9.5	43	1664.1	0.6	46	172	0	1	0					1.4	4.5	6	-1.598	272	0	0	0	1	0	0	0	0	1	0	0
81000	33.6	0	0	0	0	0	0	0	0	0	0	11.4	43	2322	0.8	67	78	0	1	1					-0.5	-0.1	-14	-8.14	109	0	0	0	1	0	0	0	0	1	0	0
25800	23.5	0	0	0	0	0	0	0	0	0	0	7.4	43.1	2327.4	0.5	265	111	0	0	1					1.2	3.7	22.44	1.89336	17.57	0	1	0	1	0	0	1	0	0	0	0
115200	27.9	0	0	0	0	0	0	0	0	0	0	9.1	43.2	1792.8	1.3	30	14	0	0	1	162	30			1.1	5	-19.7	-9.3035	10.8	0	1	0	1	0	0	0	0	0	1	0
50850	26.8	0	0	0	0	0	1	0	0	0	0	8.4	43.57	3659.88	0.9	122	46	0	0	0		447			1.2	6.9	-21.87	-30.7615	58.15	0	1	0	1	1	0	0	0	0	1	0
28000	23.3	0	0	0	0	0	0	0	0	0	0	7.2	44	1504.8	0.5	53	21	0	0	0					0.5	3.6	111	61.677	67	0	1	0	1	0	0	1	0	0	0	0
60000	28.8	0	0	0	0	0	0	0	0	0	0	9.9	44	2648.8	1.1	64	64	0	0	1	356	182			-2.6	-7.9	-22	-13.992	3	1	1	0	1	1	0	0	0	0	0	0
72000	23.7	0	0	0	0	0	0	0	0	0	0	7.9	44	1672	0.6	46	15	0	0	0					-0.1	-0.4	-2	-6.766	22	0	1	0	1	0	0	1	0	0	0	0
138000	28.1	0	0	0	0	0	0	0	0	0	0	9	44	1936	0.5	30	15	0	0	0					0.4	-0.1	60	47.512	117	0	1	0	1	0	0	1	0	0	0	1	4M
56000	35.9	0	0	0	0	0	0	0	0	0	0	12.2	45	1318.5	0.73	96	111	0	0	0					-2.2	242.5	24	8.274	109	1	0	0	0	0	0	0	0	0	0	0
62000	31.3	0	0	0	0	0	0	0	0	0	0	11	45	1575	0.6	45	36	0	0	1					-1.7	-3.5	7	6.09	141	0	1	0	1	0	0	0	1	0	0	0
309000	23.2	0	0	0	0	0	0	0	0	1	0	7.7	45	3645	0.8	29	20	0	0	1	282	87			-1.1	-4.3	-7	293.39	-85	0	1	0	0	0	0	0	0	0	0	0
65000	29.1	0	0	0	0	0	0	0	0	0	0	8.5	45.4	789.96	0.4	157	172	0	0	0	224	52			-0.9	-2.7	-5.5	2.4744	2	0	1	0	1	0	0	1	0	0	0	0
30000	18.1	0	0	0	0	0	0	0	0	0	0	6.2	46	828	0.6	27	10	0	0	1	77	10			-2	1.3	-2.5	0.2895	54.85	0	1	0	1	0	0	1	0	0	0	0
90000	25.7	0	0	0	0	0	0	0	0	0	0	8.7	46	1334	0.4	23	5	0	0	0			2.5	3.5	-2.2	-7	3	2.83	5	0	1	0	0	0	0	1	0	0	0	1	7M
163000	24.2	0	0	0	0	0	0	0	0	0	0	8.3	46	1748	0.7	222	87	0	0	0					4.7	14	16	6.638	183	0	1	0	1	0	0	0	1	0	0	0
175000	31.8	0	0	0	0	0	0	0	0	1	0	11.3	46.04	3922.61	0.8	76	85	0	0	1					-3.3	-7.5	-19.47	-21.3445	32	0	1	0	1	0	0	0	0	0	0	0
142800	23.6	0	0	0	0	0	0	0	0	1	0	7.6	46.66	2687.62	1.1	67	94	0	1	1			5.5	2.7	0.2	0.3	-39.33	-23.2478	-62.23	0	1	0	0	0	0	0	0	0	0	0
73770	28.2	0	0	0	0	0	0	0	0	0	0	8.9	46.88	2067.41	0.4	763	599	0	0	0					0.4	1.3	22.3	0.42582	56.03	0	1	0	1	0	0	1	0	0	0	0
114000	26.7	0	0	0	0	0	0	0	0	0	0	9.4	46.9	2452.87	1.2	49	24	0	0	0	77		3.2	2.5	0	0.4	7.1	8.8433	-24	0	1	0	0	1	0	0	0	0	1	0
32000	25.3	0	0	0	0	0	0	0	0	0	0	8.5	47	2162	0.4	50	29	0	0	1					0.2	0.1	65	33.26	68	0	1	0	1	0	0	1	0	0	0	1	7M
76000	17.6	0	0	0	0	0	0	0	0	0	0	5.9	47	846	0.7	67	39	0	0	0					2.4	8.6	43	32.04	11	0	1	0	1	0	0	1	0	0	0	0
177000	32.2	0	0	0	0	0	0	0	0	0	0	11.1	47	3299.4	0.6	34	17	0	0	0	101	22	3.43	2.94	-1.8	-4.7	-9	-16.654	-98	0	1	0	1	0	0	1	0	0	0	0
257000	28.4	0	0	0	0	0	0	0	0	0	0	9	47	1616.8	0.5	191	136	0	0	1			7.5	3.1	-0.2	-0.6	16	10.292	60	0	1	0	1	0	0	0	1	0	0	0
67920	23.9	0	0	0	0	0	0	0	0	0	0	7.9	47.46	3255.76	1.8	60	42	0	0	1	894	91			1.6	3.7	31.17	21.6185	178.08	1	0	0	1	0	0	0	0	0	0	0
270000	33	0	0	0	0	0	0	0	0	0	0	9.8	47.9	2380.63	0.6	70.5	74	0	0	0					-0.3	-2.6	-3.6	-11.7124	24	0	1	0	0	0	0	0	1	0	0	0
83000	33.9	0	0	0	0	0	0	0	0	0	0	11.6	48.2	2998.04	1.1	67	72	0	0	0	142	102			0	0.7	5	-2.7952	33	0	1	0	1	0	0	0	0	0	0	0
13000	16	0	0	0	0	0	0	0	0	0	0	5.1	48.5	688.7	0.6	593	393	0	0	0	182	254		1.9	6.2	18.8	15.5	23.833	12	0	1	0	1	0	0	1	0	0	0	0
11000	27.7	0	0	0	0	0	0	0	0	0	0	8.8	48.8	3416	1.4	79	52	1	1	1			7	2.5	0.1	1	43.7	39.0075	79	0	1	0	0	0	0	0	0	0	0	0
23000	8	0	0	0	0	0	0	0	0	0	0	2.7	49	2009	0.6	73	72	0	0	0					7.4	20.6	43	14.502	285	0	1	0	1	1	0	1	0	0	0	0
175000	33.3	0	0	0	0	0	0	0	0	0	0	11.3	49	1225	0.9	241	116	0	0	1			4.2	3.3	0.8	2.1	-5	6.23	84	0	1	0	0	0	0	0	0	0	1	0
89650	29.6	0	0	0	0	0	0	0	0	0	0	9.4	49.08	2208.6	0.6	45.9	22.2	0	0	0					-0.5	-1.5	26.67	7.98675	51.95	0	1	0	1	0	0	0	1	0	0	0
106000	22.3	0	0	0	0	0	0	0	0	0	0	7.72	49.1	1448.45	0.5	76	82	0	0	0					2.68	10.4	35.3	10.1603	-25	0	1	0	1	0	0	1	0	0	0	0
7000	21.3	0	0	0	0	1	0	0	0	0	0	7	49.7	3528.7	4.4	76	53	0	0	0	148	32	4.73	1.06	3.4	8.8	40	41.855	16	0	1	0	0	1	0	0	0	0	1	0
111300	27.9	0	0	0	0	1	0	0	0	1	0	9	49.71	4647.89	3.2	55	34	0	1	0	220	371	3.3	2.3	-0.2	-0.9	-33.66	-34.3451	-46.2	0	1	0	1	0	0	0	0	0	0	0
137700	25	0	0	0	0	0	0	0	0	0	0	7.8	49.92	1362.82	0.4	76	62	0	0	0					0.5	0.6	15.93	9.02424	2.2	0	1	0	1	0	0	1	0	0	0	0
21000	28.2	0	0	0	0	0	0	0	0	0	0	9.7	50	3800	3.1	143	338	0	0	1					0.6	2.7	35	19.205	187	0	1	0	0	1	0	0	0	0	1	0
46000	23.9	0	0	0	0	0	0	0	0	0	0	7.4	50	1050	0.5	122	65.5	0	0	1					3.9	10.8	80	15.5	21	0	1	0	1	0	0	1	0	0	0	0
73000	19.3	0	0	0	0	1	0	0	0	0	0	6	50	3800	4.6	31	17	0	0	1	154	14	7.5	2.3	0.3	-0.4	-35	-30.65	-29	1	0	0	1	1	0	0	0	0	0	0
91000	22.2	0	0	0	0	0	0	0	0	0	0	7.1	50	1000	0.4	1720	1106	0	0	1					1.7	5.1	85	19.295	-7	0	1	0	1	1	0	1	0	0	0	0
126000	22.7	0	0	0	0	0	0	0	0	0	0	6.3	50.4	438.48	0.4	1613	20.53	0	0	1		1512		2.2	3.3	8	89.6	77.6552	24	0	1	0	1	0	0	1	0	0	0	0
131400	26.7	0	0	0	0	0	0	0	0	1	0	8.9	50.68	2741.79	2	67	87	0	1	1					1	4.5	-3.38	-9.82228	-21.4	0	1	0	1	0	0	0	0	0	0	0
37340	29	0	0	0	0	0	0	0	0	1	0	9.4	50.92	4725.38	0.5	44	35	0	1	1	253	81	0.61	2	-0.1	1.7	21.88	13.7526	10.32	0	1	0	0	0	0	0	0	0	0	0
26000	23	0	0	0	0	0	0	0	0	0	0	7	51	2091	0.705	67	66	0	0	0			0.69	2.63	0.1	0.8	11	-10.37	170	0	1	0	1	0	0	1	0	0	0	0
82000	25.9	0	0	0	0	0	0	0	0	0	0	8.5	51	1530	0.5	107	37	0	0	1					-2.1	-6	1	-3.132	11	0	1	0	1	0	0	1	0	0	0	0
89000	28.3	0	0	0	0	0	0	0	0	0	0	9.9	51	1938	0.6	98	73	0	0	0					0.2	1.8	-11	-10.3	81	0	1	0	1	0	0	1	0	0	0	0
236000	42.9	0	0	0	0	0	0	0	0	0	0	14.1	51	2738.7	0.9	18	8	0	0	0					1.1	410.1	17	7.293	-16	0	1	0	0	0	0	0	0	0	1	0
91000	23.4	0	0	0	0	0	0	0	0	0	0	7.4	52	1690	0.4	57	22	0	0	1	488				-0.2	-1.75	-15	-11.572	-22	0	1	0	1	0	0	1	0	0	0	0
110000	32.5	0	0	0	0	0	0	0	0	0	0	11	52	1924	0.6	24	22	0	0	1					-1.7	-4.5	-3	-1.11	93	0	1	0	1	0	0	0	1	0	0	0
136600	27.9	0	0	0	0	0	0	0	0	0	0	8.7	52.96	1853.6	0.6	149	113	0	0	1					0	-2.6	2.07	-0.10095	71.5	1	0	0	0	0	0	0	0	1	0	0
54000	27.1	0	0	0	0	0	0	0	0	0	0	8.6	53	2570.5	0.4	49	10	0	0	1					-0.2	-1.3	-1	-9.325	-11	0	1	0	1	0	0	1	0	0	0	0
83000	35	0	0	0	0	0	0	0	0	0	0	12.2	53	2687.1	1.68	155	124	0	1	1	222	853			-2.1	-7.2	-23.9	-17.6172	102	0	0	0	1	0	0	0	0	0	0	0
83000	18.6	0	0	0	0	0	0	0	0	0	0	6.1	53	2453.9	0.5	45	19	0	0	0					6.3	18.4	50	10.378	231	0	1	0	0	0	0	1	0	0	0	0
155000	32.1	0	0	0	0	0	0	0	0	0	0	11	53	1595.3	1	26	17	0	1	0	228	220	2.1	3.2	0	0.2	15	11.315	-1	0	1	0	0	0	0	0	0	0	1	0
157000	24.9	0	0	0	0	0	0	0	0	0	0	8.5	53	1335.6	0.5	73.15	42	0	0	0			3.51	3.67	0.2	1	-4	-4.438	1	0	1	0	1	0	0	1	0	0	0	0
106600	19.8	0	0	0	0	0	0	0	0	0	0	6.3	53.11	2591.77	0.3	102	42	0	0	0					2.4	7	-0.31	-13.9849	-5.8	0	1	0	1	0	0	1	0	0	0	0
131000	31.6	1	0	1	0	0	0	0	0	1	0	9.5	53.5	4515.4	1	15	5	0	1	0	287	451	4.4	2.3	-0.7	-23.4	5.7	6.054	15	0	1	0	1	0	0	0	0	0	0	0
60770	29.3	0	0	0	0	0	0	0	0	0	0	9.2	53.65	2285.49	0.3	249	293	0	0	0					-1.2	-4.1	0.91	-6.15954	22.67	0	1	0	1	0	0	1	0	0	0	0
75000	26.5	0	0	0	0	0	0	0	0	1	0	9.4	54	2721.6	0.6	22	16	0	0	1	59	55		4.1	-1.99	-5.1	-32	-18.196	39	0	1	0	1	0	0	0	0	0	0	0
50000	23.5	0	0	0	0	0	0	0	0	0	0	7.7	55	1650	0.4	89	32	0	0	1			2.8	3.4	94.3	7.3	26	20.193	297	0	1	0	1	0	0	1	0	0	0	0
159000	24.2	0	0	0	0	0	0	0	0	0	0	7.8	55	2123	0.7	77	25	0	0	0	84	13			0	0	0	0	0	0	1	0	1	0	0	1	0	0	0	0
149600	18.6	1	0	1	0	1	0	0	0	1	0	5.8	55.81	5301.95	2.6	92	49	0	1	1	433	149			-0.9	-3.3	-55.6065	-52.8366	-138.21	0	0	0	0	0	0	0	0	0	0	0
33000	15.1	0	0	1	0	0	0	0	0	1	0	4.8	56	4356.8	0.6	41	13	0	1	1	528	271			3.3	8.1	-19	-15.078	118	0	1	0	1	0	0	0	0	0	0	0
311000	29.6	0	0	0	0	0	0	0	0	0	0	9.9	56	2116.8	0.6	73.225	56	0	0	0				4.13	-1	-2.4	-7	-7.448	66	0	0	0	0	0	0	0	0	0	0	0
68000	34.5	0	0	0	0	0	0	0	0	0	0	11.4	57	4052.7	0.9	134	95	0	0	1	259	259	4.9	3.9	2.8	6.6	80	66.333	238	0	0	0	0	0	0	0	0	0	0	0
132000	24.7	0	0	0	0	0	0	0	0	0	0	7.8	57	1710	0.6	58	15	0	0	1					0.1	0.9	-2	2.7	45	0	1	0	1	0	0	0	1	0	0	0
153000	24	0	0	0	0	0	0	0	0	0	0	7.4	57.2	1229.8	0.5	179	263	0	0	0				2.6	3.2	306	9.1	3.0836	138	0	1	0	1	0	0	1	0	0	0	0
31000	7	0	0	0	0	0	0	0	0	0	0	2.4	58	1798	0.75	18	6	0	0	1					6	17	-58	-17.98	38	0	1	0	1	0	0	1	0	0	0	0
68000	20.1	0	1	0	0	0	0	0	0	0	0	6.7	58	1699.4	0.3	25	192	0	0	0		86			1	3.6	52	5.006	38	0	1	0	1	0	0	1	0	0	0	1	7M
63000	24.6	0	0	0	0	0	0	0	0	0	0	7	58.2	529.62	0.3	74	66	0	0	0					4.6	12.5	52.7	2.3559	52	0	1	0	1	0	0	1	0	0	0	0
64000	25.1	0	0	0	0	0	0	0	0	0	0	7.9	58.4	2003.12	0.3	114	53	0	0	0			3.4	3.5	2.4	5.4	-4.21	-10.3312	7.83	0	1	0	1	0	0	1	0	0	0	0
47000	20.8	0	0	0	0	0	0	0	0	0	0	6.6	58.5	1930.5	0.3	159	56	0	0	1					2.6	6.3	44.6	13.1715	19	0	1	0	1	0	0	1	0	0	0	0
66680	18.6	0	0	0	0	0	0	0	0	0	0	5.1	58.69	1144.45	0.5	18.6	5.6	0	0	0					1.7	5.7	-0.54	0.3599	-16.47	0	1	0	1	0	0	0	0	1	0	0
97000	26.2	0	0	0	0	0	0	0	0	1	0	12.4	59	4779	1.1	58	32	0	0	0	158	29	4.8	2.5	-4.1	-1.5	-30	-25.199	29	0	1	0	0	0	0	0	0	0	0	1	2M
107000	26.1	0	0	0	0	0	0	0	0	0	0	8.7	59	3180.1	0.7	67	69	0	0	0					-0.3	-1.4	39	-1.029	110	0	1	0	1	0	0	1	0	0	0	0
132000	25.1	0	0	0	0	0	0	0	0	0	0	8.8	59	2454.4	0.4	37	15	0	1	0					1.3	4.5	61	35.936	183	0	1	0	1	0	0	0	1	0	0	0
52000	23.7	0	0	0	0	0	0	0	0	0	0	7.5	59.4	2239.38	0.5	83	133	0	0	1	131	3060		2.2	1.4	3.7	8.9	-12.7635	52	0	1	0	0	0	0	1	0	0	0	0
113100	26	0	0	0	0	0	0	0	0	0	0	8	60.24	777.096	0.5	50	20	0	0	1					0.3	1.5	19.04	20.6113	129.8	0	1	0	1	0	0	1	0	0	0	0
57000	25.5	0	0	0	0	0	0	0	0	0	0	9	61	4245.6	0.5	63	20	0	0	0			3	2.1	-2.5	-6.3	15	7.324	51	0	1	0	1	0	0	1	0	0	0	0
63000	21.1	0	0	0	0	0	0	0	0	0	0	7	61	628.3	0.3	99	43	0	0	1			3.1	3.2	0.1	0.7	-10	-0.928	13	0	1	0	1	0	0	1	0	0	0	0
86170	45.5	0	0	0	0	0	0	0	0	0	0	5.1	61.47	3546.82	0.8	38	29	0	1	0		486			-1.04	-10.4	-22.94	-15.8179	-26.17	0	0	0	1	0	0	0	0	0	0	0
67000	29.8	0	0	0	0	0	0	0	0	0	0	10	62	1488	0.6	91	41	0	0	0				3.08	1.7	1.4	-5	0.168	11	0	1	0	1	0	0	1	0	0	0	0
87000	25.3	0	0	0	0	0	0	0	0	0	0	8	62.7	1109.79	0.5	59	39	0	0	1		47			-1.7	-4.8	-23.6	-3.5125	-7	0	1	0	1	0	0	1	0	0	0	0
20000	15	0	0	0	0	0	0	0	0	0	0	5.1	64	665.6	0.4	370	29	0	0	0					3.7	11.1	-16	1.504	66	0	1	0	1	0	0	1	0	0	0	1	5M
106000	21.6	0	0	0	0	0	0	0	0	0	0	7	64	1523.2	0.6	60	24	0	0	0	115				0	0	576	137.088	0	0	1	0	1	0	0	1	0	0	0	0
25200	26.4	0	0	0	0	0	0	0	0	0	0	9	64.1	1282	0.4	174	9	0	0	1					-1.6	-3.7	32.27	-0.77375	-1.65	0	1	0	1	0	0	1	0	0	0	0
24000	37.7	0	0	0	0	0	0	0	0	0	0	12.5	65	3445	0.9	53	46	0	0	0					-0.3	-1.6	-10	-9.15	60	0	1	0	1	0	0	0	0	0	1	0
50000	24.8	0	0	0	0	0	0	0	0	0	0	8.5	65	3334.5	0.6	121	10	0	0	0	140	83			-0.7	-1.4	8	-2.685	50	0	1	0	1	0	0	1	0	0	0	0
204500	33.6	0	0	0	0	0	0	0	0	0	0	11.4	65.57	3553.89	0.5	127	129	0	0	0					-1.6	-3.8	-4.84	-7.60314	-11.7	0	1	0	1	0	0	0	1	0	0	0
125000	27	0	0	0	0	0	0	0	0	0	0	8.9	66	2527.8	0.6	110	0.6	0	0	1		37			-1.7	-5.2	26	1.126	-50	0	1	0	1	0	0	0	1	0	0	0
125000	23.1	0	0	0	0	0	0	0	0	0	0	7.8	67	1876	0.4	102	74	0	0	0					4.6	13.4	43	3.13	176	0	1	0	1	0	0	1	0	0	0	0
63000	23.7	0	0	0	0	0	0	0	0	0	0	8	68	1564	0.5	79	68	0	0	0			3.4	4	2.7	8.7	31	4.457	-11	0	1	0	1	0	0	1	0	0	0	1	5M
150900	21.1	0	0	0	0	0	0	0	0	0	0	6.7	68.05	1837.35	0.6	45	25	0	0	1					2.1	7.2	-14.81	-4.95702	-30.5	0	1	0	1	0	0	1	0	0	0	1	6M
69020	29.1	0	0	0	0	0	0	0	0	0	0	9.1	69.77	1569.83	0.3	62	15	0	0	1					-2	-7.3	1.83	11.0802	51.88	0	1	0	1	0	0	1	0	0	0	0
97000	48.3	0	0	0	0	0	0	0	0	1	0	15.5	72	5112	1.52	67	99	0	1	1					-5.8	-18.2	1	5.82	-55	0	1	0	0	1	0	0	0	0	0	0
161000	29.1	0	0	0	0	0	0	0	0	0	0	8.4	72.7	1235.9	0.5	45	16	0	0	0					0.1	0.8	59.7	-1.767	-72	0	1	0	1	0	0	1	0	0	0	0
499000	30.9	0	0	0	0	0	0	0	0	0	0	10.4	73	6044.4	2	73	51	0	0	0			2.4	3.2	-1	-2.6	-8	-7.144	48	0	1	0	1	0	0	0	0	0	0	0
6000	36.1	0	0	0	0	0	0	1	0	1	0	11.5	73.1	5190.1	0.8	43.2	59.2	0	0	1	315	230		3.5	-1.7	-4.9	6	0.3841	154	0	1	0	0	0	0	0	0	0	0	0
50000	22.5	0	0	0	0	0	0	0	0	0	0	7.6	74	3189.4	0.6	179	66	0	0	0					-0.4	-1.2	-3	-11.517	76	0	1	0	1	0	0	1	0	0	0	0
215000	39.3	0	0	0	0	0	0	0	0	0	0	12.8	74	3411.4	0.9	18	15	0	0	0	171	35	2.3	4.8	0.7	0.7	-26	-9.106	75	0	1	0	1	0	0	0	0	0	1	0
73000	37	0	1	0	0	0	0	0	0	0	0	4.5	78	4547.4	0.6	70.5	71	0	0	1			4.18	2.51	5.9	-6	15	-19.155	110	0	1	0	1	0	1	1	0	0	0	0
11000	21.5	0	0	0	0	0	0	0	0	0	0	7.2	79	845.3	0.5	224	35	0	0	1			3.1	2.7	2.2	6.5	39	4.291	32	0	1	0	1	0	0	1	0	0	0	0
511000	32.7	0	0	0	0	0	0	0	0	0	0	11	79	2844	0.6	26	23	0	0	0					-0.1	-0.3	6	11.51	9	0	1	0	1	0	0	1	0	0	0	0
74000	30.3	0	0	0	0	0	0	0	0	0	0	9.9	79.9	1526.09	0.5	18	25	0	0	1					1.4	2.4	54.4	36.9818	170	0	1	0	0	0	0	1	0	0	0	0
123000	25.7	0	0	0	0	0	0	0	0	0	0	8.9	82	2542	0.7	67	63	0	0	0					-0.9	-1.2	-11	-0.783	-37	0	1	0	1	0	0	1	0	0	0	0
224000	36.2	0	0	0	0	0	0	0	0	0	0	12.3	83	1660	0.7	13	14	0	0	0					0.4	1.7	-31	5.084	-37	0	1	0	1	0	0	0	1	0	0	0
60690	19.5	0	0	0	0	0	0	0	0	0	0	6.7	85.7	1405.48	0.4	400	129	0	0	0					0.5	0.6	3.92	12.652	-16.68	0	1	0	1	0	0	1	0	0	0	0
197000	34	0	0	0	0	0	0	0	0	0	0	11.9	87	2192.4	1.1	55	84	0	1	0	319	153	3.9	3.8	0.1	1.8	-12	-1.899	17	0	0	0	0	0	0	0	0	0	0	0
60000	31.9	0	0	0	0	0	0	1	0	0	1	10.6	88	7304	2.08	67	91	0	0	0					-1	-3.7	-87.928	-72.9957	351	0	1	0	0	0	0	0	0	0	0	0
375000	24	0	0	0	0	0	0	0	0	0	0	5.3	89.2	1694.8	0.3	59	78	0	0	1				3.1	5.5	12.6	-23.5	14.1938	21	0	1	0	1	0	0	1	0	0	0	0
323000	38.6	0	0	0	0	0	0	0	0	0	0	13.1	91	6279	0.6	32	15	0	0	0	74				-1.7	-5.6	24	-11.5	60	0	1	0	1	0	0	1	0	0	0	0
90150	35.9	0	0	0	0	0	0	0	0	0	0	12	91.09	7086.8	1	44	43	0	1	0	134	288	2.6	3.1	-0.1	-0.8	-19.87	-44.9439	114.45	0	1	0	0	1	0	0	0	0	0	0
15530	23.6	0	0	0	0	0	0	0	0	0	0	7.7	96.38	8086.28	0.6	357	80	0	0	0		58	1.2	2.3	0	0	0	0	0	0	1	0	0	0	0	1	0	0	0	0
279400	24.5	0	0	1	0	0	0	0	0	1	0	8	97.1	8564.22	0.8	109	159	0	1	1	302	527	3.3	2.1	-0.2	-0.5	-14.8	-20.3783	43.6	0	1	0	1	0	0	0	0	0	0	0
417000	28.2	0	0	0	0	0	0	0	0	0	0	8.9	98.4	2725.68	0.6	70	50	0	0	1	263	112		3.8	3.1	7.5	-32.9	2.4147	-153	0	1	0	1	0	0	1	0	0	0	0
43000	20.7	0	0	0	0	0	0	0	0	0	0	7.2	103	6705.3	0.3	467	173	0	0	0		1318		1.9	-2.6	-6	-6.6	0.427	-4	0	1	0	1	0	0	1	0	0	0	0
506000	29.1	0	0	0	0	0	0	0	0	0	0	9.1	109	5014	0.6	49	14	0	0	0					-0.4	-1.08	-61	-26.524	-256	0	1	0	1	0	0	1	0	0	0	0
81350	27	0	0	0	0	0	0	0	0	0	0	8.2	110.26	6064.3	1.1	42	32	0	0	1		45			0.8	0.9	-76.3	-46.9911	172.45	0	0	0	1	0	0	0	0	0	0	0
96000	31.8	0	0	0	0	0	0	0	0	0	0	10.7	114	2291.4	0.6	70.5	62	0	0	0					-1.7	-4.6	-9	-7.794	225	0	1	0	0	0	0	1	0	0	0	0
596300	31.9	0	0	0	0	0	0	0	0	0	0	9.3	114	8333.4	1.2	14	5	0	1	1					-1.2	-4.3	-20.67	-13.3365	-208.4	0	1	0	1	0	0	0	0	1	0	0
464000	29.9	0	0	0	0	0	0	0	0	0	0	8.3	120	1920	0.4	34.7	27.3	0	0	0					0.8	3.6	10	-2.3	-89	0	1	0	1	0	0	1	0	0	0	0
298000	32	1	0	0	0	0	0	0	0	0	0	10	120.3	9142.8	0.6	68	87	0	0	0					-0.4708	4828	-119.578	-90.9067	25	0	1	0	0	0	0	0	0	0	1	0
151000	21.4	0	0	0	0	0	0	0	0	0	0	6.9	120.7	977.67	0.7	223	43	0	0	0	233	94	4.3	2.6	3.1	10.7	4.2	-3.0321	-38	0	1	0	0	0	0	1	0	0	0	0
265000	39	0	0	0	0	0	0	0	0	0	0	13.3	143	12541.1	0.8	13	10	0	0	0		57			-6	-16.7	-76	-71.409	-75	0	0	0	0	0	0	0	0	0	0	0
567000	29.5	0	0	1	0	0	0	0	0	0	0	9.7	144	12816	0.5	63	41	0	0	1					1.8	4.9	-42	-41.46	174	0	0	0	0	0	0	0	0	0	0	0
87210	25.6	0	0	0	0	0	0	0	0	0	0	8.5	165	15345	1.2	28	5	0	0	1	1106	129	6.4	2.4	0.5	2.5	-127.09	-133.434	51.29	0	1	0	1	0	0	0	0	0	0	0
293900	30.2	0	0	0	0	0	0	0	0	0	0	9.9	171.8	7198.42	0.5	204	53	0	0	0					0.5	0.6	-124.3	-47.1417	-276.2	0	1	0	1	0	0	0	1	0	0	0
175900	24.8	0	0	0	0	0	0	0	0	0	0	7.6	228	18787.2	1.2	220	26	0	0	0	394	265	2.5	3.2	-1.2	-4	-89.1	-111.06	43.8	0	1	0	0	0	0	0	0	0	1	0
42000	18.5	0	0	0	0	0	0	0	0	0	0	5.2	412	4532	0.3	1094	256	0	0	1					3.3	6.1	-359.8	-39.578	217	0	1	0	1	0	0	1	0	0	0	0
87000	23.3	0	0	0	0	0	0	0	0	0	0	7.9	1518	49335	0.4	499	115	0	0	1					3.6	10.7	-1404.6	-450.938	380	0	1	0	1	0	0	1	0	0	0	0
